# Supplementary material for: CTpathway: a CrossTalk-based pathway enrichment analysis method for cancer research
Source: Genome Med. 2022 Oct 13;14:118. doi: 10.1186/s13073-022-01119-6 (PMC9563764; doi:10.1186/s13073-022-01119-6)
Supplement: Supplementary file 1 — Additional file 1: Table S1. Information of protein-protein (PPI) included in this study. Table S2. Summary of data sets analyzed in this study. Table S3. Summary of 12 gold standard data sets. Table S4. The degree of genes in the GPCM. Table S5. List of CGC genes of four cancer types. Table S6. GSEA enrichment results of RS or |log2FC| for CGC genes. Tables S7-S14. Significant (FDR < 0.01) pathways identified by CTpathway for GEO COAD, TCGA COAD, GEO LIHC, TCGA LIHC, GEO LUAD, TCGA LUAD, GEO OV, TCGA OV. Tables S15-S18. Comparative results show significant KEGG pathways identified by CTpathway with other methods from GEO LUAD, TCGA LUAD, GEO OV, TCGA OV data. Table S19. Significant (FDR < 0.01) KEGG pathways for GEO OV data only identified by CTpathway. Table S20. EMT genes in the top 100 of RS rank list. [file 13073_2022_1119_MOESM1_ESM.xlsx]

## Sheet: Table S1
Information of protein-protein interactions (PPI) included in this study.								Liu et al.
Sources	#PPI
BioGRID	26609
DFCI_NET_2016	12
HI-II-14_Net	13903
HPRD	37602
InnateDB	8497
INstruct	4278
IntAct	92786
KinomeNetworkX	7346
MINT	2096
PhosphositePlus	5019
PINA	142346
SignaLink2.0	1516

## Sheet: Table S2
Information of data sets included in this study.								Liu et al.
Name of data sets	Data set	Type of data	Database	Disease	Stage or cell type	# (case/control)	Target pathway KEGG ID	Target pathway name
4 cancer types of GEO and TCGA data sets	GSE100179 [1]	Microarray	GEO	Colon adenocarcinoma	-	40/20	-	-
	COAD	RNA-seq	TCGA	Colon adenocarcinoma	-	478/41	-	-
	GSE101685 [2]	Microarray	GEO	Liver hepatocellular carcinoma	-	24/8	-	-
	LIHC	RNA-seq	TCGA	Liver hepatocellular carcinoma	-	371/50	-	-
	GSE116959 [3]	Microarray	GEO	Lung adenocarcinoma	-	57/11	-	-
	LUAD	RNA-seq	TCGA	Lung adenocarcinoma	-	533/59	-	-
	GSE9891 [4]	Microarray	GEO	Ovarian cancer	-	97/136$	-	-
	OV	RNA-seq	TCGA	Ovarian cancer	-	89/231$	-	-
24 gold data sets	GSE1297 [5]	Microarray	GEO	Alzheimer disease	-	7/9	hsa05010	Alzheimer disease
	GSE14762 [6]	Microarray	GEO	Renal cell carcinoma	-	9/12	hsa05211	Renal cell carcinoma
	GSE15471 [7]	Microarray	GEO	Pancreatic cancer	-	35/35	hsa05212	Pancreatic cancer
	GSE16515 [8]	Microarray	GEO	Pancreatic cancer	-	15/15	hsa05212	Pancreatic cancer
	GSE18842 [9]	Microarray	GEO	Non-small cell lung cancer	-	44/44	hsa05223	Non-small cell lung cancer
	GSE19188 [10]	Microarray	GEO	Non-small cell lung cancer	-	91/62	hsa05223	Non-small cell lung cancer
	GSE19728 [11]	Microarray	GEO	Glioma	-	17/4	hsa05214	Glioma
	GSE20153 [12]	Microarray	GEO	Parkinson disease	-	8/8	hsa05012	Parkinson disease
	GSE20291 [12, 13]	Microarray	GEO	Parkinson disease	-	14/19	hsa05012	Parkinson disease
	GSE21354 [11]	Microarray	GEO	Glioma	-	13/4	hsa05214	Glioma
	GSE3467 [14]	Microarray	GEO	Thyroid cancer	-	9/9	hsa05216	Thyroid cancer
	GSE3585 [15]	Microarray	GEO	Dilated cardiomyopathy (DCM)	-	7/5	hsa05414	Dilated cardiomyopathy (DCM)
	GSE3678 [16]	Microarray	GEO	Thyroid cancer	-	7/7	hsa05216	Thyroid cancer
	GSE4107 [17]	Microarray	GEO	Colorectal cancer	-	12/10	hsa05210	Colorectal cancer
	GSE5281_EC [18-21]	Microarray	GEO	Alzheimer disease	-	9/12	hsa05010	Alzheimer disease
	GSE5281_HIP [18-21]	Microarray	GEO	Alzheimer disease	-	9/12	hsa05010	Alzheimer disease
	GSE5281_VCX [18-21]	Microarray	GEO	Alzheimer disease	-	19/12	hsa05010	Alzheimer disease
	GSE6956AA [22]	Microarray	GEO	Prostate cancer	-	5/5	hsa05215	Prostate cancer
	GSE6956C [22]	Microarray	GEO	Prostate cancer	-	8/8	hsa05215	Prostate cancer
	GSE781 [23]	Microarray	GEO	Renal cell carcinoma	-	12/5	hsa05211	Renal cell carcinoma
	GSE8671 [24]	Microarray	GEO	Colorectal cancer	-	32/32	hsa05210	Colorectal cancer
	GSE8762 [25]	Microarray	GEO	Huntington disease	-	32/32	hsa05016	Huntington disease
	GSE9348 [26]	Microarray	GEO	Colorectal cancer	-	70/12	hsa05210	Colorectal cancer
	GSE9476 [27]	Microarray	GEO	Acute myeloid leukemia	-	26/37	hsa05221	Acute myeloid leukemia
10 TCGA cancer types of stage I, II, III and IV	BLCA	RNA-seq	TCGA	Bladder urothelial carcinoma	I	4/19	hsa05219	Bladder cancer
					II	130/19
					III	142/19
					IV	136/19
	BRCA	RNA-seq	TCGA	Breat cancer	I	182/113	hsa05224	Breat cancer
					II	631/113
					III	251/113
					IV	20/113
	COAD	RNA-seq	TCGA	Colon adenocarcinoma	I	81/41	hsa05210	Colorectal cancer
					II	187/41
					III	133/41
					IV	66/41
	KIRC	RNA-seq	TCGA	Kidney renal clear cell carcinoma	I	272/72	hsa05211	Renal cell carcinoma
					II	59/72
					III	123/72
					IV	82/72
	LIHC	RNA-seq	TCGA	Liver hepatocellular carcinoma	I	173/50	hsa05225	Hepatocellular carcinoma
					II	87/50
					III	85/50
					IV	5/50
	LUAD	RNA-seq	TCGA	Lung adenocarcinoma	I	294/59	hsa05223	Non-small cell lung cancer
					II	123/59
					III	84/59
					IV	26/59
	LUSC	RNA-seq	TCGA	Lung Squamous cell carcinoma	I	245/49	hsa05223	Non-small cell lung cancer
					II	162/49
					III	84/49
					IV	7/49
	PAAD	RNA-seq	TCGA	Pancreatic adenocarcinoma	I	21/4	hsa05212	Pancreatic cancer
					II	146/4
					III	3/4
					IV	5/4
	STAD	RNA-seq	TCGA	Stomach adenocarcinoma	I	53/32	hsa05226	Gastric cancer
					II	111/32
					III	150/32
					IV	38/32
	THCA	RNA-seq	TCGA	Thyroid carcinoma	I	286/58	hsa05216	Thyroid cancer
					II	52/58
					III	113/58
					IV	51/58
LUAD blood samples of stage I, II, III and IV	GSE20189 [28]	Microarray	GEO	Lung adenocarcinoma	I	28/80	hsa05223	Non-small cell lung cancer
					II	24/80
					III	17/80
					IV	12/80
Single-cell RNA-seq data sets	GSE118389 [29]	Single-cell RNA-seq	GEO	Breast cancer	B cell	19/-	hsa04662	B cell receptor signaling pathway
					Endothelial cell	14/-	-	-
					Epithelial cell	868/-	-	-
					Macrophage	64/-	-	-
					Stromal cell	94/-	-	-
					T cell	53/-	-	-
References
1. Szigeti KA, Kalmar A, Galamb O, Valcz G, Bartak BK, Nagy ZB, Zsigrai S, Felletar I, A VP, Micsik T, et al: Global DNA hypomethylation of colorectal tumours detected in tissue and liquid biopsies may be related to decreased methyl-donor content. BMC Cancer 2022, 22:605.
2. H S-Y: Gene expression profile of hepatocellular carcinoma patients in Taiwan.; 2019.
3. Moreno Leon L, Gautier M, Allan R, Ilie M, Nottet N, Pons N, Paquet A, Lebrigand K, Truchi M, Fassy J, et al: The nuclear hypoxia-regulated NLUCAT1 long non-coding RNA contributes to an aggressive phenotype in lung adenocarcinoma through regulation of oxidative stress. Oncogene 2019, 38:7146-7165
4. Tothill RW, Tinker AV, George J, Brown R, Fox SB, Lade S, Johnson DS, Trivett MK, Etemadmoghadam D, Locandro B, et al: Novel molecular subtypes of serous and endometrioid ovarian cancer linked to clinical outcome. Clin Cancer Res 2008, 14:5198-5208.
5. Blalock EM, Geddes JW, Chen KC, Porter NM, Markesbery WR, Landfield PW: Incipient Alzheimer's disease: microarray correlation analyses reveal major transcriptional and tumor suppressor responses. Proc Natl Acad Sci U S A 2004, 101:2173-2178.
6. Wang Y, Roche O, Yan MS, Finak G, Evans AJ, Metcalf JL, Hast BE, Hanna SC, Wondergem B, Furge KA, et al: Regulation of endocytosis via the oxygen-sensing pathway. Nat Med 2009, 15:319-324.
7. Idichi T, Seki N, Kurahara H, Yonemori K, Osako Y, Arai T, Okato A, Kita Y, Arigami T, Mataki Y, et al: Regulation of actin-binding protein ANLN by antitumor miR-217 inhibits cancer cell aggressiveness in pancreatic ductal adenocarcinoma. Oncotarget 2017, 8:53180-53193.
8. Ellsworth KA, Eckloff BW, Li L, Moon I, Fridley BL, Jenkins GD, Carlson E, Brisbin A, Abo R, Bamlet W, et al: Contribution of FKBP5 genetic variation to gemcitabine treatment and survival in pancreatic adenocarcinoma. PLoS One 2013, 8:e70216.
9. Sanchez-Palencia A, Gomez-Morales M, Gomez-Capilla JA, Pedraza V, Boyero L, Rosell R, Farez-Vidal ME: Gene expression profiling reveals novel biomarkers in nonsmall cell lung cancer. Int J Cancer 2011, 129:355-364.
10. Hou J, Aerts J, den Hamer B, van Ijcken W, den Bakker M, Riegman P, van der Leest C, van der Spek P, Foekens JA, Hoogsteden HC, et al: Gene expression-based classification of non-small cell lung carcinomas and survival prediction. PLoS One 2010, 5:e10312
11. Liu Z, Yao Z, Li C, Lu Y, Gao C: Gene expression profiling in human high-grade astrocytomas. Comp Funct Genomics 2011, 2011:245137.
12. Zheng B, Liao Z, Locascio JJ, Lesniak KA, Roderick SS, Watt ML, Eklund AC, Zhang-James Y, Kim PD, Hauser MA, et al: PGC-1alpha, a potential therapeutic target for early intervention in Parkinson's disease. Sci Transl Med 2010, 2:52ra73.
13. Zhang Y, James M, Middleton FA, Davis RL: Transcriptional analysis of multiple brain regions in Parkinson's disease supports the involvement of specific protein processing, energy metabolism, and signaling pathways, and suggests novel disease mechanisms. Am J Med Genet B Neuropsychiatr Genet 2005, 137B:5-16.
14. He H, Jazdzewski K, Li W, Liyanarachchi S, Nagy R, Volinia S, Calin GA, Liu CG, Franssila K, Suster S, et al: The role of microRNA genes in papillary thyroid carcinoma. Proc Natl Acad Sci U S A 2005, 102:19075-19080.
15. Barth AS, Kuner R, Buness A, Ruschhaupt M, Merk S, Zwermann L, Kaab S, Kreuzer E, Steinbeck G, Mansmann U, et al: Identification of a common gene expression signature in dilated cardiomyopathy across independent microarray studies. J Am Coll Cardiol 2006, 48:1610-1617
16. Reyes I: PTC versus paired normal thyroid tissue. 2006.
17. Hong Y, Ho KS, Eu KW, Cheah PY: A susceptibility gene set for early onset colorectal cancer that integrates diverse signaling pathways: implication for tumorigenesis. Clin Cancer Res 2007, 13:1107-1114.
18. Liang WS, Dunckley T, Beach TG, Grover A, Mastroeni D, Ramsey K, Caselli RJ, Kukull WA, McKeel D, Morris JC, et al: Altered neuronal gene expression in brain regions differentially affected by Alzheimer's disease: a reference data set. Physiol Genomics 2008, 33:240-256.
19. Liang WS, Dunckley T, Beach TG, Grover A, Mastroeni D, Walker DG, Caselli RJ, Kukull WA, McKeel D, Morris JC, et al: Gene expression profiles in anatomically and functionally distinct regions of the normal aged human brain. Physiol Genomics 2007, 28:311-322.
20. Liang WS, Reiman EM, Valla J, Dunckley T, Beach TG, Grover A, Niedzielko TL, Schneider LE, Mastroeni D, Caselli R, et al: Alzheimer's disease is associated with reduced expression of energy metabolism genes in posterior cingulate neurons. Proc Natl Acad Sci U S A 2008, 105:4441-4446.
21. Readhead B, Haure-Mirande JV, Funk CC, Richards MA, Shannon P, Haroutunian V, Sano M, Liang WS, Beckmann ND, Price ND, et al: Multiscale Analysis of Independent Alzheimer's Cohorts Finds Disruption of Molecular, Genetic, and Clinical Networks by Human Herpesvirus. Neuron 2018, 99:64-82 e67.
22. Wallace TA, Prueitt RL, Yi M, Howe TM, Gillespie JW, Yfantis HG, Stephens RM, Caporaso NE, Loffredo CA, Ambs S: Tumor immunobiological differences in prostate cancer between African-American and European-American men. Cancer Res 2008, 68:927-936.
23. ME, Liou LS, Gerry NP, Frampton GM, Cohen HT, Christman MF: Previously unidentified changes in renal cell carcinoma gene expression identified by parametric analysis of microarray data. BMC Cancer 2003, 3:31.
24. Sabates-Bellver J, Van der Flier LG, de Palo M, Cattaneo E, Maake C, Rehrauer H, Laczko E, Kurowski MA, Bujnicki JM, Menigatti M, et al: Transcriptome profile of human colorectal adenomas. Mol Cancer Res 2007, 5:1263-1275.
25. Runne H, Kuhn A, Wild EJ, Pratyaksha W, Kristiansen M, Isaacs JD, Regulier E, Delorenzi M, Tabrizi SJ, Luthi-Carter R: Analysis of potential transcriptomic biomarkers for Huntington's disease in peripheral blood. Proc Natl Acad Sci U S A 2007, 104:14424-14429.
26. Hong Y, Downey T, Eu KW, Koh PK, Cheah PY: A 'metastasis-prone' signature for early-stage mismatch-repair proficient sporadic colorectal cancer patients and its implications for possible therapeutics. Clin Exp Metastasis 2010, 27:83-90.
27. Stirewalt DL, Meshinchi S, Kopecky KJ, Fan W, Pogosova-Agadjanyan EL, Engel JH, Cronk MR, Dorcy KS, McQuary AR, Hockenbery D, et al: Identification of genes with abnormal expression changes in acute myeloid leukemia. Genes Chromosomes Cancer 2008, 47:8-20.
28. Rotunno M, Hu N, Su H, Wang C, Goldstein AM, Bergen AW, Consonni D, Pesatori AC, Bertazzi PA, Wacholder S, et al: A gene expression signature from peripheral whole blood for stage I lung adenocarcinoma. Cancer Prev Res (Phila) 2011, 4:1599-1608.
29. Karaayvaz M, Cristea S, Gillespie SM, Patel AP, Mylvaganam R, Luo CC, Specht MC, Bernstein BE, Michor F, Ellisen LW: Unravelling subclonal heterogeneity and aggressive disease states in TNBC through single-cell RNA-seq. Nat Commun 2018, 9:3588.

## Sheet: Table S3
Information of 12 gold standard data sets with different number of DEGs.								Liu et al.
Data set	Disease	#DEG	# (case/control)	Target pathway KEGG ID	Target pathway name
GSE6956C [1]	Prostate cancer	0	8/8	hsa05215	Prostate cancer
GSE1297 [2]	Alzheimer disease	24	7/9	hsa05010	Alzheimer disease
GSE5281_VCX [3-6]	Alzheimer disease	85	19/12	hsa05010	Alzheimer disease
GSE9476 [7]	Acute myeloid leukemia	317	26/37	hsa05221	Acute myeloid leukemia
GSE3467 [8]	Thyroid cancer	431	9/9	hsa05216	Thyroid cancer
GSE3678 [9]	Thyroid cancer	542	7/7	hsa05216	Thyroid cancer
GSE5281_HIP [3-6]	Alzheimer disease	662	9/12	hsa05010	Alzheimer disease
GSE5281_EC [3-6]	Alzheimer disease	739	9/12	hsa05010	Alzheimer disease
GSE4107 [10]	Colorectal cancer	791	12/10	hsa05210	Colorectal cancer
GSE19728 [11]	Glioma	1449	17/4	hsa05214	Glioma
GSE9348 [12]	Colorectal cancer	1490	70/12	hsa05210	Colorectal cancer
GSE21354 [11]	Glioma	1702	13/4	hsa05214	Glioma
References
1. Wallace TA, Prueitt RL, Yi M, Howe TM, Gillespie JW, Yfantis HG, Stephens RM, Caporaso NE, Loffredo CA, Ambs S: Tumor immunobiological differences in prostate cancer between African-American and European-American men. Cancer Res 2008, 68:927-936.
2. Blalock EM, Geddes JW, Chen KC, Porter NM, Markesbery WR, Landfield PW: Incipient Alzheimer's disease: microarray correlation analyses reveal major transcriptional and tumor suppressor responses. Proc Natl Acad Sci U S A 2004, 101:2173-2178.
3. Liang WS, Dunckley T, Beach TG, Grover A, Mastroeni D, Ramsey K, Caselli RJ, Kukull WA, McKeel D, Morris JC, et al: Altered neuronal gene expression in brain regions differentially affected by Alzheimer's disease: a reference data set. Physiol Genomics 2008, 33:240-256.
4. Liang WS, Dunckley T, Beach TG, Grover A, Mastroeni D, Walker DG, Caselli RJ, Kukull WA, McKeel D, Morris JC, et al: Gene expression profiles in anatomically and functionally distinct regions of the normal aged human brain. Physiol Genomics 2007, 28:311-322.
5. Liang WS, Reiman EM, Valla J, Dunckley T, Beach TG, Grover A, Niedzielko TL, Schneider LE, Mastroeni D, Caselli R, et al: Alzheimer's disease is associated with reduced expression of energy metabolism genes in posterior cingulate neurons. Proc Natl Acad Sci U S A 2008, 105:4441-4446.
6. Readhead B, Haure-Mirande JV, Funk CC, Richards MA, Shannon P, Haroutunian V, Sano M, Liang WS, Beckmann ND, Price ND, et al: Multiscale Analysis of Independent Alzheimer's Cohorts Finds Disruption of Molecular, Genetic, and Clinical Networks by Human Herpesvirus. Neuron 2018, 99:64-82 e67.
7. Stirewalt DL, Meshinchi S, Kopecky KJ, Fan W, Pogosova-Agadjanyan EL, Engel JH, Cronk MR, Dorcy KS, McQuary AR, Hockenbery D, et al: Identification of genes with abnormal expression changes in acute myeloid leukemia. Genes Chromosomes Cancer 2008, 47:8-20.
8. He H, Jazdzewski K, Li W, Liyanarachchi S, Nagy R, Volinia S, Calin GA, Liu CG, Franssila K, Suster S, et al: The role of microRNA genes in papillary thyroid carcinoma. Proc Natl Acad Sci U S A 2005, 102:19075-19080.
9. Reyes I: PTC versus paired normal thyroid tissue. 2006.
10. Hong Y, Ho KS, Eu KW, Cheah PY: A susceptibility gene set for early onset colorectal cancer that integrates diverse signaling pathways: implication for tumorigenesis. Clin Cancer Res 2007, 13:1107-1114.
11. Liu Z, Yao Z, Li C, Lu Y, Gao C: Gene expression profiling in human high-grade astrocytomas. Comp Funct Genomics 2011, 2011:245137.
12. Hong Y, Downey T, Eu KW, Koh PK, Cheah PY: A 'metastasis-prone' signature for early-stage mismatch-repair proficient sporadic colorectal cancer patients and its implications for possible therapeutics. Clin Exp Metastasis 2010, 27:83-90.

## Sheet: Table S4
The degree of genes in the GPCM.					Liu et al.
entrez id	gene symbol	degree
2782	GNB1	1359
2788	GNG7	1270
2792	GNGT1	1253
51764	GNG13	1220
5566	PRKACA	1213
2885	GRB2	1055
6233	RPS27A	1035
7316	UBC	1020
1956	EGFR	1008
7311	UBA52	995
6714	SRC	969
801	CALM1	966
409	ARRB2	959
2099	ESR1	910
7314	UBB	904
54331	GNG2	895
408	ARRB1	892
2534	FYN	889
5567	PRKACB	884
2783	GNB2	874
55970	GNG12	868
2784	GNB3	866
2786	GNG4	864
2790	GNG10	863
94235	GNG8	861
5568	PRKACG	858
2787	GNG5	856
2785	GNG3	854
10681	GNB5	838
59345	GNB4	832
2793	GNGT2	830
207	AKT1	820
5578	PRKCA	815
2791	GNG11	786
2033	EP300	783
5295	PIK3R1	783
4609	MYC	782
6667	SP1	750
7157	TP53	747
5879	RAC1	720
5290	PIK3CA	708
3320	HSP90AA1	687
5594	MAPK1	673
7189	TRAF6	671
2771	GNAI2	666
1499	CTNNB1	659
2770	GNAI1	652
5579	PRKCB	644
6464	SHC1	637
5595	MAPK3	634
5291	PIK3CB	614
5837	PYGM	611
5335	PLCG1	610
3932	LCK	608
208	AKT2	600
5296	PIK3R2	600
1387	CREBBP	598
5518	PPP2R1A	594
5434	POLR2E	591
5441	POLR2L	588
5834	PYGB	586
983	CDK1	580
5437	POLR2H	579
156	GRK2	576
5435	POLR2F	575
387	RHOA	572
8503	PIK3R3	570
3717	JAK2	569
5430	POLR2A	569
5440	POLR2K	561
60	ACTB	559
6774	STAT3	559
2064	ERBB2	557
10000	AKT3	557
5580	PRKCD	556
2597	GAPDH	555
5432	POLR2C	555
5293	PIK3CD	552
2774	GNAL	550
998	CDC42	549
6654	SOS1	549
1856	DVL2	546
3312	HSPA8	545
6772	STAT1	545
1017	CDK2	542
5436	POLR2G	542
5431	POLR2B	541
351	APP	540
7534	YWHAZ	536
5439	POLR2J	534
3326	HSP90AB1	532
5433	POLR2D	529
5438	POLR2I	529
157	GRK3	527
5970	RELA	525
4690	NCK1	519
8394	PIP5K1A	515
5515	PPP2CA	510
1950	EGF	505
5781	PTPN11	503
1432	MAPK14	502
8395	PIP5K1B	497
2773	GNAI3	492
3265	HRAS	492
5582	PRKCG	490
5836	PYGL	490
3014	H2AX	487
23396	PIP5K1C	485
3065	HDAC1	480
88	ACTN2	479
5347	PLK1	479
5294	PIK3CG	475
5336	PLCG2	475
3725	JUN	468
8359	H4C1	465
4088	SMAD3	462
3845	KRAS	459
6256	RXRA	458
6850	SYK	458
2066	ERBB4	457
2065	ERBB3	455
2932	GSK3B	454
4893	NRAS	454
5728	PTEN	451
8350	H3C1	451
5599	MAPK8	449
26330	GAPDHS	448
917	CD3G	447
5880	RAC2	443
6547	SLC8A3	439
3635	INPP5D	438
4067	LYN	438
5590	PRKCZ	438
815	CAMK2A	437
92840	REEP6	437
4686	NCBP1	436
1857	DVL3	435
6045	RNF2	434
7409	VAV1	434
7532	YWHAG	434
30011	SH3KBP1	434
7905	REEP5	432
5159	PDGFRB	430
10155	TRIM28	430
8370	H4C14	429
9978	RBX1	429
121504	H4-16	428
8294	H4C9	427
8360	H4C4	427
8361	H4C6	427
8362	H4C12	427
8363	H4C11	427
8364	H4C3	427
8365	H4C8	427
8366	H4C2	427
8367	H4C5	427
8368	H4C13	427
554313	H4C15	427
8396	PIP4K2B	426
22916	NCBP2	426
80346	REEP4	426
5155	PDGFB	425
221035	REEP3	425
344892	RTP2	425
51308	REEP2	424
64108	RTP4	424
65055	REEP1	424
83597	RTP3	424
132112	RTP1	424
285093	RTP5	424
672	BRCA1	423
5305	PIP4K2A	423
2549	GAB1	421
3636	INPPL1	420
2776	GNAQ	419
93034	NT5C1B	417
367	AR	416
7529	YWHAB	416
1855	DVL1	415
4790	NFKB1	414
5747	PTK2	414
27124	INPP5J	414
71	ACTG1	413
7410	VAV2	413
7321	UBE2D1	412
1386	ATF2	411
6776	STAT5A	411
2261	FGFR3	409
695	BTK	408
8347	H2BC4	408
7039	TGFA	405
10921	RNPS1	404
23533	PIK3R5	403
6844	VAMP2	400
51763	INPP5K	400
3018	H2BC3	398
10524	KAT5	397
204	AK2	395
5588	PRKCQ	395
271	AMPD2	394
7186	TRAF2	394
8340	H2BC13	394
8655	DYNLL1	394
11140	CDC37	394
255626	H2BC1	394
3017	H2BC5	393
8348	H2BC17	393
8970	H2BC11	393
85236	H2BC12	393
817	CAMK2D	392
8341	H2BC15	392
8342	H2BC14	392
8345	H2BC9	392
8349	H2BC21	392
270	AMPD1	391
272	AMPD3	391
8339	H2BC8	391
8343	H2BC7	391
8344	H2BC6	391
8346	H2BC10	391
333932	H3C15	390
374	AREG	389
5581	PRKCE	389
816	CAMK2B	388
126961	H3C14	388
653604	H3C13	388
775	CACNA1C	386
867	CBL	385
2767	GNA11	384
4233	MET	384
8353	H3C6	384
1258	CNGB1	383
5829	PXN	382
7334	UBE2N	382
8357	H3C10	382
776	CACNA1D	381
1457	CSNK2A1	381
27040	LAT	381
919	CD247	380
4952	OCRL	380
8351	H3C4	380
8352	H3C3	380
8354	H3C11	380
8355	H3C8	380
8356	H3C12	380
8358	H3C2	380
8968	H3C7	380
9402	GRAP2	380
1398	CRK	379
59	ACTA2	378
5564	PRKAB1	378
6777	STAT5B	378
9775	EIF4A3	378
9846	GAB2	378
128312	H2BU1	378
5516	PPP2CB	377
1839	HBEGF	376
5600	MAPK11	376
11116	FGFR1OP	376
2263	FGFR2	375
472	ATM	374
2057	EPOR	373
4087	SMAD2	373
3937	LCP2	372
146850	PIK3R6	372
25	ABL1	370
6773	STAT2	370
391	RHOG	369
8338	H2AC20	369
2260	FGFR1	368
2353	FOS	368
5170	PDPK1	368
8335	H2AC4	368
818	CAMK2G	367
2069	EREG	367
2902	GRIN1	367
7428	VHL	367
8337	H2AC18	367
1259	CNGA1	366
3013	H2AC7	366
5156	PDGFRA	366
11064	CNTRL	366
1742	DLG4	365
8334	H2AC6	365
2247	FGF2	364
3012	H2AC8	364
3708	ITPR1	364
8331	H2AC14	364
723790	H2AC19	364
4860	PNP	363
9641	IKBKE	363
2264	FGFR4	362
2903	GRIN2A	362
2904	GRIN2B	362
8322	FZD4	362
2906	GRIN2D	361
7531	YWHAE	360
4116	MAGOH	359
8867	SYNJ1	359
3579	CXCR2	358
5154	PDGFA	358
6232	RPS27	358
10235	RASGRP2	357
3359	HTR3A	355
7422	VEGFA	355
9177	HTR3B	355
170572	HTR3C	355
200909	HTR3D	355
285242	HTR3E	355
3710	ITPR3	353
6775	STAT4	353
7329	UBE2I	353
7414	VCL	353
8517	IKBKG	353
9630	GNA14	353
1026	CDKN1A	352
2769	GNA15	352
2905	GRIN2C	352
3577	CXCR1	352
5499	PPP1CA	351
6778	STAT6	349
7324	UBE2E1	349
5289	PIK3C3	348
10451	VAV3	347
185	AGTR1	346
685	BTC	346
3709	ITPR2	345
283652	SLC24A5	345
783	CACNB2	344
784	CACNB3	344
4773	NFATC2	344
7525	YES1	344
151531	UPP2	344
7323	UBE2D3	343
7378	UPP1	343
2056	EPO	341
5009	OTC	341
54145	H2BS1	341
72	ACTG2	340
2100	ESR2	340
613	BCR	339
1778	DYNC1H1	339
2246	FGF1	339
6717	SRI	339
7341	SUMO1	339
3667	IRS1	338
4507	MTAP	337
9254	CACNA2D2	337
79837	PIP4K2C	334
1460	CSNK2B	333
861	RUNX1	332
3693	ITGB5	331
7094	TLN1	331
28474	IGHV1-2	331
2801	GOLGA2	330
346562	GNAT3	330
2185	PTK2B	329
5321	PLA2G4A	329
7322	UBE2D2	329
8074	FGF23	329
8660	IRS2	329
2255	FGF10	328
3702	ITK	328
5519	PPP2R1B	328
9126	SMC3	328
2248	FGF3	327
10125	RASGRP1	327
942	CD86	325
2249	FGF4	325
2890	GRIA1	325
27006	FGF22	325
55110	MAGOHB	325
2252	FGF7	324
4193	MDM2	324
941	CD80	323
2250	FGF5	323
2251	FGF6	323
2253	FGF8	323
5777	PTPN6	323
6857	SYT1	323
7431	VIM	323
8822	FGF17	323
2254	FGF9	322
26281	FGF20	322
2962	GTF2F1	321
9939	RBM8A	321
7222	TRPC3	320
8817	FGF18	320
3015	H2AZ1	319
4254	KITLG	319
9965	FGF19	319
3066	HDAC2	318
3791	KDR	318
3815	KIT	318
8823	FGF16	318
65109	UPF3B	318
1739	DLG1	317
2963	GTF2F2	316
3556	IL1RAP	316
28392	IGHV4-59	316
28394	IGHV4-39	316
28395	IGHV4-34	316
28420	IGHV3-53	316
28424	IGHV3-48	316
28434	IGHV3-33	316
28439	IGHV3-30	316
28442	IGHV3-23	316
28449	IGHV3-13	316
28450	IGHV3-11	316
28451	IGHV3-9	316
28452	IGHV3-7	316
28454	IGHV2-70	316
28457	IGHV2-5	316
28461	IGHV1-69	316
28465	IGHV1-46	316
3082	HGF	315
3576	CXCL8	315
6908	TBP	315
1741	DLG3	313
9365	KL	313
474382	H2AB1	313
891	CCNB1	312
7225	TRPC6	312
8805	TRIM24	312
773	CACNA1A	311
3716	JAK1	311
23512	SUZ12	311
23028	KDM1A	309
6396	SEC13	308
55766	H2AJ	308
94239	H2AZ2	308
3672	ITGA1	307
7336	UBE2V2	307
10152	ABI2	307
11065	UBE2C	307
2146	EZH2	306
10006	ABI1	306
973	CD79A	305
29760	BLNK	305
1454	CSNK1E	304
1781	DYNC1I2	304
8648	NCOA1	304
4089	SMAD4	303
10097	ACTR2	303
2535	FZD2	302
5565	PRKAB2	302
974	CD79B	301
1453	CSNK1D	301
2911	GRM1	301
5601	MAPK9	301
8726	EED	301
1213	CLTC	300
2775	GNAO1	300
3654	IRAK1	299
255324	EPGN	299
3674	ITGA2B	298
3611	ILK	297
5501	PPP1CC	297
627	BDNF	296
1523	CUX1	296
1740	DLG2	296
2915	GRM5	296
10987	COPS5	296
1385	CREB1	295
7006	TEC	294
23451	SF3B1	294
3084	NRG1	293
1080	CFTR	292
5528	PPP2R5D	291
7462	LAT2	291
3020	H3-3A	290
3064	HTT	290
3537	IGLC1	290
3690	ITGB3	290
9530	BAG4	290
51619	UBE2D4	290
2898	GRIK2	288
4615	MYD88	288
6118	RPA2	288
6921	ELOC	288
2892	GRIA3	287
3514	IGKC	287
8454	CUL1	287
28299	IGKV1-5	287
28776	IGLV7-43	287
28778	IGLV6-57	287
28791	IGLV3-27	287
28793	IGLV3-25	287
28796	IGLV3-21	287
28797	IGLV3-19	287
28809	IGLV3-1	287
28813	IGLV2-23	287
28815	IGLV2-14	287
28816	IGLV2-11	287
28817	IGLV2-8	287
28820	IGLV1-51	287
28822	IGLV1-47	287
28823	IGLV1-44	287
28825	IGLV1-40	287
28878	IGKV2D-40	287
28883	IGKV2D-28	287
28893	IGKV1D-39	287
28896	IGKV1D-33	287
28901	IGKV1D-16	287
28903	IGKV1D-12	287
28907	IGKV5-2	287
28908	IGKV4-1	287
28912	IGKV3-20	287
28913	IGKV3-15	287
28914	IGKV3-11	287
28919	IGKV2-30	287
28930	IGKV1-39	287
28933	IGKV1-33	287
28937	IGKV1-17	287
28938	IGKV1-16	287
567	B2M	286
2209	FCGR1A	286
3688	ITGB1	286
5562	PRKAA1	286
6500	SKP1	286
7320	UBE2B	286
154	ADRB2	285
2212	FCGR2A	285
3538	IGLC2	285
3539	IGLC3	285
3542	IGLC6	285
28834	IGLC7	285
28874	IGKV3D-20	285
28881	IGKV2D-30	285
28920	IGKV2-29	285
28921	IGKV2-28	285
28940	IGKV1-12	285
29922	NME7	285
940	CD28	284
2897	GRIK1	284
4738	NEDD8	283
4747	NEFL	283
6194	RPS6	283
6558	SLC12A2	283
2214	FCGR3A	282
2893	GRIA4	282
7335	UBE2V1	282
9040	UBE2M	281
3500	IGHG1	280
6117	RPA1	280
11160	ERLIN2	280
5286	PIK3C2A	279
26999	CYFIP2	279
1022	CDK7	278
5563	PRKAA2	278
5684	PSMA3	278
5925	RB1	278
6633	SNRPD2	278
2913	GRM3	277
3502	IGHG3	277
3503	IGHG4	277
6557	SLC12A1	277
7750	ZMYM2	277
805	CALM2	276
3501	IGHG2	276
5525	PPP2R5A	276
6208	RPS14	276
10980	COPS6	276
11052	CPSF6	276
1813	DRD2	275
5527	PPP2R5C	275
5529	PPP2R5E	275
5602	MAPK10	275
345651	ACTBL2	275
476	ATP1A1	274
481	ATP1B1	274
580	BARD1	274
808	CALM3	274
2912	GRM2	274
3133	HLA-E	274
4915	NTRK2	274
5682	PSMA1	274
9246	UBE2L6	274
10499	NCOA2	274
22938	SNW1	274
55284	UBE2W	274
152831	KLB	274
5048	PAFAH1B1	273
57113	TRPC7	273
148581	UBE2U	273
3190	HNRNPK	272
5583	PRKCH	272
7855	FZD5	272
8936	WASF1	272
6187	RPS2	271
3021	H3-3B	270
4809	SNU13	270
5928	RBBP4	270
3507	IGHM	269
26127	FGFR1OP2	269
140735	DYNLL2	269
2914	GRM4	268
5526	PPP2R5B	268
8202	NCOA3	268
10787	NCKAP1	268
2335	FN1	267
5894	RAF1	267
6189	RPS3A	267
6203	RPS9	267
10163	WASF2	267
2917	GRM7	266
2918	GRM8	266
10458	BAIAP2	266
399687	MYO18A	266
779	CACNA1S	265
2916	GRM6	265
10477	UBE2E3	265
135	ADORA2A	264
778	CACNA1F	264
4846	NOS3	264
6923	ELOB	264
7294	TXK	264
7319	UBE2A	264
3093	UBE2K	263
5708	PSMD2	263
8841	HDAC3	263
57554	LRRC7	263
6201	RPS7	262
6456	SH3GL2	262
27339	PRPF19	262
55845	BRK1	262
382	ARF6	261
478	ATP1A3	261
483	ATP1B3	261
1812	DRD1	261
5931	RBBP7	261
7332	UBE2L3	261
8945	BTRC	261
482	ATP1B2	260
3178	HNRNPA1	260
4908	NTF3	260
1639	DCTN1	259
3183	HNRNPC	259
5451	POU2F1	259
7013	TERF1	259
7976	FZD3	259
8321	FZD1	259
477	ATP1A2	258
6119	RPA3	258
23191	CYFIP1	258
480	ATP1A4	257
4904	YBX1	257
6628	SNRPB	257
7124	TNF	257
7325	UBE2E2	257
163	AP2B1	256
991	CDC20	256
1816	DRD5	256
3184	HNRNPD	256
5287	PIK3C2B	256
6217	RPS16	256
7328	UBE2H	256
486	FXYD2	255
3192	HNRNPU	255
4775	NFATC3	255
10818	FRS2	255
1141	CHRNB2	254
6205	RPS11	254
125115	KRT40	254
140739	UBE2F	254
4909	NTF4	253
7327	UBE2G2	253
8850	KAT2B	253
9146	HGS	253
9208	LRRFIP1	253
1137	CHRNA4	252
3718	JAK3	252
6546	SLC8A1	252
160	AP2A1	251
3630	INS	251
6300	MAPK12	251
8325	FZD8	251
648	BMI1	250
1459	CSNK2A2	250
1785	DNM2	250
5966	REL	250
7318	UBA7	250
10121	ACTR1A	250
1029	CDKN2A	249
9716	AQR	249
65264	UBE2Z	249
134	ADORA1	248
324	APC	248
1173	AP2M1	248
5111	PCNA	248
5315	PKM	248
9657	IQCB1	248
56949	XAB2	248
1143	CHRNB4	247
3091	HIF1A	247
4772	NFATC1	247
4831	NME2	247
7474	WNT5A	247
8324	FZD7	247
51422	PRKAG2	247
1136	CHRNA3	246
1452	CSNK1A1	246
3495	IGHD	246
4331	MNAT1	246
6636	SNRPF	246
51593	SRRT	246
595	CCND1	245
1655	DDX5	245
6202	RPS8	245
6543	SLC8A2	245
6608	SMO	245
7528	YY1	245
9542	NRG2	245
902	CCNH	244
1915	EEF1A1	244
5571	PRKAG1	244
10250	SRRM1	244
10450	PPIE	244
51135	IRAK4	244
57461	ISY1	244
596	BCL2	243
988	CDC5L	243
1211	CLTA	243
3071	NCKAP1L	243
3575	IL7R	243
5903	RANBP2	243
6634	SNRPD3	243
6637	SNRPG	243
2322	FLT3	242
3560	IL2RB	242
6632	SNRPD1	242
8323	FZD6	242
10810	WASF3	242
11211	FZD10	242
23236	PLCB1	242
53826	FXYD6	242
63893	UBE2O	242
1019	CDK4	241
2778	GNAS	241
6210	RPS15A	241
8326	FZD9	241
997	CDC34	240
5331	PLCB3	240
6234	RPS28	240
7416	VDAC1	240
8290	H3-4	240
8871	SYNJ2	240
10189	ALYREF	240
27071	DAPP1	240
1815	DRD4	239
4361	MRE11	239
5330	PLCB2	239
6207	RPS13	239
9187	SLC24A1	239
25769	SLC24A2	239
3559	IL2RA	238
5881	RAC3	238
6383	SDC2	238
22919	MAPRE1	238
3569	IL6	237
3685	ITGAV	237
4683	NBN	237
5597	MAPK6	237
6229	RPS24	237
6635	SNRPE	237
8165	AKAP1	237
10111	RAD50	237
80321	CEP70	237
58	ACTA1	236
3561	IL2RG	236
5349	FXYD3	236
6193	RPS5	236
51065	RPS27L	236
145957	NRG4	236
1660	DHX9	235
5348	FXYD1	235
7273	TTN	235
3055	HCK	234
6520	SLC3A2	234
6804	STX1A	234
7046	TGFBR1	234
10718	NRG3	234
4851	NOTCH1	233
4928	NUP98	233
5603	MAPK13	233
5864	RAB3A	233
8243	SMC1A	233
545	ATR	232
1780	DYNC1I1	232
5532	PPP3CB	232
6228	RPS23	232
51465	UBE2J1	232
118424	UBE2J2	232
136	ADORA2B	231
1994	ELAVL1	231
2810	SFN	231
6262	RYR2	231
11338	U2AF2	231
23411	SIRT1	231
53822	FXYD7	231
920	CD4	230
1175	AP2S1	230
6426	SRSF1	230
6616	SNAP25	230
10971	YWHAQ	230
53828	FXYD4	230
54926	UBE2R2	229
774	CACNA1B	228
7326	UBE2G1	228
22827	PUF60	228
27338	UBE2S	228
30849	PIK3R4	228
857	CAV1	227
1139	CHRNA7	227
4086	SMAD1	227
5058	PAK1	227
10540	DCTN2	227
26086	GPSM1	227
26986	PABPC1	227
53632	PRKAG3	227
1814	DRD3	226
9793	CKAP5	226
92912	UBE2Q2	226
4830	NME1	225
6885	MAP3K7	225
11051	NUDT21	225
777	CACNA1E	224
5705	PSMC5	224
6188	RPS3	224
6385	SDC4	224
8452	CUL3	224
9212	AURKB	224
25913	POT1	224
29894	CPSF1	224
55585	UBE2Q1	224
4791	NFKB2	223
4916	NTRK3	223
6427	SRSF2	223
9020	MAP3K14	223
10197	PSME3	223
23279	NUP160	223
29899	GPSM2	223
81929	SEH1L	223
130	ADH6	222
161	AP2A2	222
915	CD3D	222
5332	PLCB4	222
5770	PTPN1	222
5885	RAD21	222
51585	PCF11	222
55746	NUP133	222
125	ADH1B	221
1495	CTNNA1	221
4163	MCC	221
4670	HNRNPM	221
23332	CLASP1	221
999	CDH1	220
1642	DDB1	220
4215	MAP3K3	220
5717	PSMD11	220
6670	SP3	220
6839	SUV39H1	220
54106	TLR9	220
63940	GPSM3	220
79902	NUP85	220
84962	AJUBA	220
2521	FUS	219
5987	TRIM27	219
6432	SRSF7	219
23421	ITGB3BP	219
57122	NUP107	219
186	AGTR2	218
338	APOB	218
2805	GOT1	218
2899	GRIK3	218
5093	PCBP1	218
6431	SRSF6	218
4214	MAP3K1	217
7307	U2AF1	217
10382	TUBB4A	217
55339	WDR33	217
57419	SLC24A3	217
123041	SLC24A4	217
126006	PCP2	217
348995	NUP43	217
183	AGT	216
3689	ITGB2	216
5167	ENPP1	216
6453	ITSN1	216
7170	TPM3	216
79023	NUP37	216
81608	FIP1L1	216
70	ACTC1	215
865	CBFB	215
5710	PSMD4	215
7305	TYROBP	215
11091	WDR5	215
203068	TUBB	215
142	PARP1	214
9533	POLR1C	214
10488	CREB3	214
11100	HNRNPUL1	214
558	AXL	213
2316	FLNA	213
2965	GTF2H1	213
6204	RPS10	213
6261	RYR1	213
10262	SF3B4	213
11258	DCTN3	213
51143	DYNC1LI1	213
54820	NDE1	213
57819	LSM2	213
3551	IKBKB	212
3633	INPP5B	212
5313	PKLR	212
23450	SF3B3	212
231	AKR1B1	211
3921	RPSA	211
5688	PSMA7	211
5689	PSMB1	211
5700	PSMC1	211
6382	SDC1	211
7846	TUBA1A	211
9047	SH2D2A	211
10898	CPSF4	211
23020	SNRNP200	211
1759	DNM1	210
1783	DYNC1LI2	210
4869	NPM1	210
5687	PSMA6	210
7874	USP7	210
9318	COPS2	210
488	ATP2A2	209
493	ATP2B4	209
2323	FLT3LG	209
3185	HNRNPF	209
3187	HNRNPH1	209
5691	PSMB3	209
5914	RARA	209
10013	HDAC6	209
51692	CPSF3	209
55869	HDAC8	209
3276	PRMT1	208
3396	MRPL58	208
3707	ITPKB	208
5584	PRKCI	208
6732	SRPK1	208
9343	EFTUD2	208
9861	PSMD6	208
27316	RBMX	208
53358	SHC3	208
53981	CPSF2	208
2908	NR3C1	207
3706	ITPKA	207
10142	AKAP9	207
80271	ITPKC	207
6925	TCF4	206
7138	TNNT1	206
8976	WASL	206
9295	SRSF11	206
10919	EHMT2	206
378708	CENPS	206
5027	P2RX7	205
5169	ENPP3	205
5530	PPP3CA	205
6428	SRSF3	205
6430	SRSF5	205
7040	TGFB1	205
7514	XPO1	205
8189	SYMPK	205
8802	SUCLG1	205
8803	SUCLA2	205
10992	SF3B2	205
356	FASLG	204
930	CD19	204
6502	SKP2	204
7297	TYK2	204
8683	SRSF9	204
9021	SOCS3	204
9611	NCOR1	204
23524	SRRM2	204
3191	HNRNPL	203
3458	IFNG	203
3480	IGF1R	203
3691	ITGB4	203
5702	PSMC3	203
6812	STXBP1	203
10094	ARPC3	203
22794	CASC3	203
490	ATP2B1	202
2475	MTOR	202
3181	HNRNPA2B1	202
4637	MYL6	202
5861	RAB1A	202
6223	RPS19	202
6224	RPS20	202
6263	RYR3	202
6429	SRSF4	202
6457	SH3GL3	202
332	BIRC5	201
491	ATP2B2	201
2901	GRIK5	201
4085	MAD2L1	201
5683	PSMA2	201
5692	PSMB4	201
5704	PSMC4	201
5707	PSMD1	201
5719	PSMD13	201
8451	CUL4A	201
8607	RUVBL1	201
9564	BCAR1	201
10291	SF3A1	201
10421	CD2BP2	201
51082	POLR1D	201
55902	ACSS2	201
84876	ORAI1	201
329	BIRC2	200
1107	CHD3	200
1147	CHUK	200
2900	GRIK4	200
3824	KLRD1	200
4093	SMAD9	200
5534	PPP3R1	200
5701	PSMC2	200
9184	BUB3	200
10627	MYL12A	200
64750	SMURF2	200
2180	ACSL1	199
2967	GTF2H3	199
2968	GTF2H4	199
3558	IL2	199
5695	PSMB7	199
6191	RPS4X	199
6235	RPS29	199
8175	SF3A2	199
9785	DHX38	199
10735	STAG2	199
51205	ACP6	199
301	ANXA1	198
492	ATP2B3	198
701	BUB1B	198
1212	CLTB	198
2071	ERCC3	198
2781	GNAZ	198
4602	MYB	198
5105	PCK1	198
5686	PSMA5	198
10274	STAG1	198
2060	EPS15	197
3822	KLRC2	197
5693	PSMB5	197
5709	PSMD3	197
5725	PTBP1	197
8673	VAMP8	197
10285	SMNDC1	197
22914	KLRK1	197
92370	PXYLP1	197
1129	CHRM2	196
1500	CTNND1	196
2817	GPC1	196
6222	RPS18	196
6231	RPS26	196
7048	TGFBR2	196
7134	TNNC1	196
7168	TPM1	196
9759	HDAC4	196
10236	HNRNPR	196
10594	PRPF8	196
22999	RIMS1	196
51176	LEF1	196
199746	U2AF1L4	196
1025	CDK9	195
1478	CSTF2	195
4149	MAX	195
4833	NME4	195
5699	PSMB10	195
487	ATP2A1	194
489	ATP2A3	194
782	CACNB1	194
2068	ERCC2	194
2648	KAT2A	194
3122	HLA-DRA	194
4832	NME3	194
6237	RRAS	194
7132	TNFRSF1A	194
7220	TRPC1	194
9173	IL1RL1	194
10914	PAPOLA	194
51138	COPS4	194
79885	HDAC11	194
551	AVP	193
5685	PSMA4	193
6209	RPS15	193
6218	RPS17	193
6629	SNRPB2	193
11325	DDX42	193
24148	PRPF6	193
29851	ICOS	193
51362	CDC40	193
80228	ORAI2	193
80776	B9D2	193
90865	IL33	193
960	CD44	192
1665	DHX15	192
3188	HNRNPH2	192
5520	PPP2R2A	192
5698	PSMB9	192
5713	PSMD7	192
5716	PSMD10	192
6506	SLC1A2	192
6627	SNRPA1	192
6638	SNRPN	192
8533	COPS3	192
10092	ARPC5	192
10093	ARPC4	192
150684	COMMD1	192
1981	EIF4G1	191
2197	FAU	191
2873	GPS1	191
3684	ITGAM	191
5690	PSMB2	191
6455	SH3GL1	191
7137	TNNI3	191
9410	SNRNP40	191
51729	WBP11	191
55191	NADSYN1	191
118788	PIK3AP1	191
1738	DLD	190
1756	DMD	190
5333	PLCD1	190
5718	PSMD12	190
6934	TCF7L2	190
7083	TK1	190
7125	TNNC2	190
7417	VDAC2	190
10109	ARPC2	190
10286	BCAS2	190
10523	CHERP	190
50813	COPS7A	190
54209	TREM2	190
54386	TERF2IP	190
56259	CTNNBL1	190
220988	HNRNPA3	190
785	CACNB4	189
3339	HSPG2	189
3655	ITGA6	189
5094	PCBP2	189
5932	RBBP8	189
6206	RPS12	189
6230	RPS25	189
7185	TRAF1	189
7419	VDAC3	189
9491	PSMF1	189
10084	PQBP1	189
50852	TRAT1	189
84708	LNX1	189
113	ADCY7	188
5694	PSMB6	188
5714	PSMD8	188
5720	PSME1	188
9416	DDX23	188
10174	SORBS3	188
55749	CCAR1	188
57030	SLC17A7	188
81876	RAB1B	188
111	ADCY5	187
127	ADH4	187
1439	CSF2RB	187
4329	ALDH6A1	187
5577	PRKAR2B	187
5715	PSMD9	187
6505	SLC1A1	187
7171	TPM4	187
10201	NME6	187
23054	NCOA6	187
25942	SIN3A	187
26121	PRPF31	187
1869	E2F1	186
2074	ERCC6	186
2181	ACSL3	186
2891	GRIA2	186
2966	GTF2H2	186
5696	PSMB8	186
6227	RPS21	186
7169	TPM2	186
10181	RBM5	186
10369	CACNG2	186
10552	ARPC1A	186
10949	HNRNPA0	186
2268	FGR	185
3643	INSR	185
3881	KRT31	185
7223	TRPC4	185
7224	TRPC5	185
8065	CUL5	185
10907	TXNL4A	185
25759	SHC2	185
79869	CPSF7	185
103910	MYL12B	185
109	ADCY3	184
112	ADCY6	184
2688	GH1	184
3032	HADHB	184
3572	IL6ST	184
5471	PPAT	184
6655	SOS2	184
6790	AURKA	184
8500	PPFIA1	184
10580	SORBS1	184
10726	NUDC	184
108	ADCY2	183
115	ADCY9	183
5025	P2RX4	183
5706	PSMC6	183
6192	RPS4Y1	183
6511	SLC1A6	183
6532	SLC6A4	183
6606	SMN1	183
6625	SNRNP70	183
9341	VAMP3	183
10213	PSMD14	183
10383	TUBB4B	183
10398	MYL9	183
10920	COPS8	183
84812	PLCD4	183
84991	RBM17	183
140032	RPS4Y2	183
196883	ADCY4	183
404672	GTF2H5	183
47	ACLY	182
107	ADCY1	182
114	ADCY8	182
389	RHOC	182
4522	MTHFD1	182
4606	MYBPC2	182
4633	MYL2	182
5468	PPARG	182
5711	PSMD5	182
5921	RASA1	182
8557	TCAP	182
9322	TRIP10	182
10254	STAM2	182
10946	SF3A3	182
51645	PPIL1	182
64708	COPS7B	182
115727	RASGRP4	182
641	BLM	181
1278	COL1A2	181
5023	P2RX1	181
6176	RPLP1	181
8453	CUL2	181
9133	CCNB2	181
10497	UNC13B	181
51340	CRNKL1	181
57016	AKR1B10	181
83443	SF3B5	181
83737	ITCH	181
388	RHOB	180
1438	CSF2RA	180
1674	DES	180
2281	FKBP1B	180
3123	HLA-DRB1	180
3678	ITGA5	180
5024	P2RX3	180
5062	PAK2	180
5356	PLRG1	180
5546	PRCC	180
5929	RBBP5	180
7979	SEM1	180
9672	SDC3	180
22953	P2RX2	180
23350	U2SURP	180
51639	SF3B6	180
54165	DCUN1D1	180
84172	POLR1B	180
5721	PSME2	179
6507	SLC1A3	179
8896	BUD31	179
10096	ACTR3	179
23305	ACSL6	179
23521	RPL13A	179
51703	ACSL5	179
55696	RBM22	179
55799	CACNA2D3	179
57794	SUGP1	179
953	ENTPD1	178
956	ENTPD3	178
2182	ACSL4	178
2308	FOXO1	178
3676	ITGA4	178
4629	MYH11	178
4703	NEB	178
5288	PIK3C2G	178
5338	PLD2	178
5469	MED1	178
9127	P2RX6	178
22826	DNAJC8	178
28952	CCDC22	178
64425	POLR1E	178
84844	PHF5A	178
1069	CETN2	177
1601	DAB2	177
4621	MYH3	177
5026	P2RX5	177
5371	PML	177
5985	RFC5	177
8541	PPFIA3	177
51503	CWC15	177
377841	ENTPD8	177
302	ANXA2	176
3309	HSPA5	176
5908	RAP1B	176
8450	CUL4B	176
9879	DDX46	176
23636	NUP62	176
25885	POLR1A	176
27091	CACNG5	176
27092	CACNG4	176
57703	CWC22	176
781	CACNA2D1	175
1277	COL1A1	175
1399	CRKL	175
1477	CSTF1	175
1993	ELAVL2	175
5604	MAP2K1	175
7277	TUBA4A	175
7704	ZBTB16	175
10368	CACNG3	175
23433	RHOQ	175
25780	RASGRP3	175
30834	ZNRD1	175
59283	CACNG8	175
93589	CACNA2D4	175
330	BIRC3	174
369	ARAF	174
1051	CEBPB	174
1058	CENPA	174
2623	GATA1	174
3459	IFNGR1	174
3675	ITGA3	174
5906	RAP1A	174
6010	RHO	174
10978	CLP1	174
29924	EPN1	174
55660	PRPF40A	174
1571	CYP2E1	173
3594	IL12RB1	173
3632	INPP5A	173
3673	ITGA2	173
5971	RELB	173
6122	RPL3	173
6631	SNRPC	173
8106	PABPN1	173
10618	TGOLN2	173
27238	GPKOW	173
53938	PPIL3	173
54951	COMMD8	173
85313	PPIL4	173
87	ACTN1	172
1479	CSTF3	172
4624	MYH6	172
6135	RPL11	172
6626	SNRPA	172
7415	VCP	172
7442	TRPV1	172
8027	STAM	172
8218	CLTCL1	172
10095	ARPC1B	172
10815	CPLX1	172
23283	CSTF2T	172
401541	CENPP	172
4626	MYH8	171
4843	NOS2	171
5868	RAB5A	171
6137	RPL13	171
6880	TAF9	171
8291	DYSF	171
84259	DCUN1D5	171
117144	CATSPER1	171
285755	PPIL6	171
786	CACNG1	170
4604	MYBPC1	170
6147	RPL23A	170
8499	PPFIA2	170
8525	DGKZ	170
23142	DCUN1D4	170
29895	MYLPF	170
50618	ITSN2	170
51122	COMMD2	170
54939	COMMD4	170
55294	FBXW7	170
59284	CACNG7	170
59285	CACNG6	170
80152	CENPT	170
115106	HAUS1	170
5984	RFC4	169
6128	RPL6	169
6538	SLC6A11	169
7133	TNFRSF1B	169
8697	CDC23	169
23412	COMMD3	169
51397	COMMD10	169
55208	DCUN1D2	169
58498	MYL7	169
64946	CENPH	169
79172	CENPO	169
170622	COMMD6	169
1060	CENPC	168
2017	CTTN	168
4636	MYL5	168
6142	RPL18A	168
6160	RPL31	168
8085	KMT2D	168
8497	PPFIA4	168
8833	GMPS	168
8900	CCNA1	168
9256	TSPOAP1	168
11345	GABARAPL2	168
23291	FBXW11	168
28991	COMMD5	168
51429	SNX9	168
83990	BRIP1	168
93408	MYL10	168
140465	MYL6B	168
143471	PSMA8	168
468	ATF4	167
890	CCNA2	167
4036	LRP2	167
5983	RFC3	167
6477	SIAH1	167
6534	SLC6A7	167
6907	TBL1X	167
8312	AXIN1	167
9349	RPL23	167
10550	ARL6IP5	167
55166	CENPQ	167
64105	CENPK	167
79682	CENPU	167
91687	CENPL	167
375790	AGRN	167
1437	CSF2	166
2309	FOXO3	166
2547	XRCC6	166
3631	INPP4A	166
4090	SMAD5	166
5300	PIN1	166
5982	RFC2	166
6129	RPL7	166
10768	AHCYL1	166
10959	TMED2	166
10972	TMED10	166
25804	LSM4	166
27258	LSM3	166
29099	COMMD9	166
51690	LSM7	166
55839	CENPN	166
57082	KNL1	166
149951	COMMD7	166
274	BIN1	165
2491	CENPI	165
5500	PPP1CB	165
6125	RPL5	165
6175	RPLP0	165
6540	SLC6A13	165
8821	INPP4B	165
9129	PRPF3	165
10273	STUB1	165
10289	EIF1B	165
11001	SLC27A2	165
25977	NECAP1	165
79019	CENPM	165
84532	ACSS1	165
89	ACTN3	164
293	SLC25A6	164
810	CALML3	164
1050	CEBPA	164
2239	GPC4	164
4607	MYBPC3	164
6133	RPL9	164
6156	RPL30	164
6529	SLC6A1	164
6536	SLC6A9	164
8526	DGKE	164
8973	CHRNA6	164
9152	SLC6A5	164
11224	RPL35	164
26052	DNM3	164
55503	TRPV6	164
79718	TBL1XR1	164
85021	REPS1	164
113026	PLCD3	164
996	CDC27	163
3593	IL12B	163
3695	ITGB7	163
4634	MYL3	163
6146	RPL22	163
6154	RPL26	163
6434	TRA2B	163
6512	SLC1A7	163
23198	PSME4	163
25873	RPL36	163
29766	TMOD3	163
221830	TWISTNB	163
800	CALD1	162
2130	EWSR1	162
3482	IGF2R	162
3595	IL12RB2	162
3918	LAMC2	162
4635	MYL4	162
4751	NEK2	162
4792	NFKBIA	162
4803	NGF	162
6124	RPL4	162
6132	RPL8	162
6152	RPL24	162
6688	SPI1	162
7140	TNNT3	162
7156	TOP3A	162
8527	DGKD	162
375	ARF1	161
1027	CDKN1B	161
1606	DGKA	161
3680	ITGA9	161
4914	NTRK1	161
6158	RPL28	161
6159	RPL29	161
7135	TNNI1	161
7486	WRN	161
8449	DHX16	161
9156	EXO1	161
9869	SETDB1	161
11004	KIF2C	161
11193	WBP4	161
23205	ACSBG1	161
51691	LSM8	161
55361	PI4K2A	161
373156	GSTK1	161
1629	DBT	160
1977	EIF4E	160
2690	GHR	160
3563	IL3RA	160
3566	IL4R	160
3570	IL6R	160
5337	PLD1	160
6709	SPTAN1	160
7139	TNNT2	160
7535	ZAP70	160
9128	PRPF4	160
27032	ATP2C1	160
57332	CBX8	160
81616	ACSBG2	160
38	ACAT1	159
354	KLK3	159
836	CASP3	159
1138	CHRNA5	159
1142	CHRNB3	159
1445	CSK	159
2258	FGF13	159
4632	MYL1	159
6130	RPL7A	159
6136	RPL12	159
6597	SMARCA4	159
7037	TFRC	159
9612	NCOR2	159
11157	LSM6	159
51806	CALML5	159
55170	PRMT6	159
81565	NDEL1	159
122706	PSMB11	159
160851	DGKH	159
444	ASPH	158
1062	CENPE	158
1111	CHEK1	158
1607	DGKB	158
1608	DGKG	158
1763	DNA2	158
3565	IL4	158
3696	ITGB8	158
3949	LDLR	158
3953	LEPR	158
5071	PRKN	158
5108	PCM1	158
5427	POLE2	158
5618	PRLR	158
5878	RAB5C	158
6134	RPL10	158
6165	RPL35A	158
6169	RPL38	158
6539	SLC6A12	158
6613	SUMO2	158
6845	VAMP7	158
7136	TNNI2	158
9914	ATP2C2	158
22981	NINL	158
29765	TMOD4	158
55300	PI4K2B	158
55707	NECAP2	158
60482	SLC5A7	158
658	BMPR1B	157
1280	COL2A1	157
1315	COPB1	157
1609	DGKQ	157
2875	GPT	157
3796	KIF2A	157
4144	MAT2A	157
4218	RAB8A	157
4804	NGFR	157
6386	SDCBP	157
9045	RPL14	157
9162	DGKI	157
9829	DNAJC6	157
10713	USP39	157
22848	AAK1	157
29763	PACSIN3	157
29993	PACSIN1	157
51343	FZR1	157
79959	CEP76	157
80010	RMI1	157
84950	PRPF38A	157
219	ALDH1B1	156
1288	COL4A6	156
2256	FGF11	156
2259	FGF14	156
2625	GATA3	156
3568	IL5RA	156
3586	IL10	156
6141	RPL18	156
6161	RPL32	156
6168	RPL37A	156
6181	RPLP2	156
6559	SLC12A3	156
8674	VAMP4	156
10014	HDAC5	156
10038	PARP2	156
10454	TAB1	156
57381	RHOJ	156
59341	TRPV4	156
139189	DGKK	156
959	CD40LG	155
2806	GOT2	155
3939	LDHA	155
4736	RPL10A	155
5905	RANGAP1	155
7111	TMOD1	155
8826	IQGAP1	155
9070	ASH2L	155
11156	PTP4A3	155
29767	TMOD2	155
54883	CWC25	155
81930	KIF18A	155
84251	SGIP1	155
640	BLK	154
859	CAV3	154
3683	ITGAL	154
3694	ITGB6	154
7533	YWHAH	154
8766	RAB11A	154
9688	NUP93	154
25949	SYF2	154
51588	PIAS4	154
80024	SLC8B1	154
91860	CALML4	154
163688	CALML6	154
30	ACAA1	153
1134	CHRNA1	153
1294	COL7A1	153
1462	VCAN	153
1503	CTPS1	153
2752	GLUL	153
4000	LMNA	153
5783	PTPN13	153
5976	UPF1	153
6143	RPL19	153
6144	RPL21	153
6164	RPL34	153
8737	RIPK1	153
9092	SART1	153
9635	CLCA2	153
84643	KIF2B	153
273	AMPH	152
673	BRAF	152
1179	CLCA1	152
1281	COL3A1	152
1284	COL4A2	152
2737	GLI3	152
2746	GLUD1	152
6138	RPL15	152
6155	RPL27	152
11059	WWP1	152
22905	EPN2	152
23048	FNBP1	152
23398	PPWD1	152
23658	LSM5	152
83439	TCF7L1	152
39	ACAT2	151
292	SLC25A5	151
1314	COPA	151
5888	RAD51	151
6139	RPL17	151
6157	RPL27A	151
6173	RPL36A	151
6533	SLC6A6	151
23118	TAB2	151
25802	LMOD1	151
55183	RIF1	151
58480	RHOU	151
58508	KMT2C	151
3460	IFNGR2	150
6166	RPL36AL	150
6167	RPL37	150
6171	RPL41	150
8467	SMARCA5	150
9276	COPB2	150
11254	SLC6A14	150
22801	ITGA11	150
22976	PAXIP1	150
24144	TFIP11	150
26133	TRPC4AP	150
26277	TINF2	150
79054	TRPM8	150
83988	NCALD	150
90993	CREB3L1	150
604	BCL6	149
790	CAD	149
1135	CHRNA2	149
1287	COL4A5	149
3679	ITGA7	149
5591	PRKDC	149
6786	STIM1	149
11035	RIPK3	149
22802	CLCA4	149
116028	RMI2	149
1021	CDK6	148
1295	COL8A1	148
1302	COL11A2	148
3198	HOXA1	148
3619	INCENP	148
6310	ATXN1	148
8440	NCK2	148
8516	ITGA8	148
8881	CDC16	148
10465	PPIH	148
54107	POLE3	148
55584	CHRNA9	148
56302	TRPV5	148
56474	CTPS2	148
90	ACVR1	147
1912	PHC2	147
1969	EPHA2	147
4049	LTA	147
4641	MYO1C	147
4651	MYO10	147
5424	POLD1	147
6498	SKIL	147
7226	TRPM2	147
8021	NUP214	147
8480	RAE1	147
8515	ITGA10	147
8644	AKR1C3	147
9629	CLCA3P	147
10283	CWC27	147
25902	MTHFD1L	147
54822	TRPM7	147
57192	MCOLN1	147
84699	CREB3L3	147
291	SLC25A4	146
3592	IL12A	146
5426	POLE	146
6123	RPL3L	146
6622	SNCA	146
7043	TGFB3	146
7852	CXCR4	146
8812	CCNK	146
8989	TRPA1	146
9972	NUP153	146
55832	CAND1	146
56655	POLE4	146
79813	EHMT1	146
112574	SNX18	146
116832	RPL39L	146
200916	RPL22L1	146
81	ACTN4	145
1282	COL4A1	145
1285	COL4A3	145
1289	COL5A1	145
1290	COL5A2	145
3313	HSPA9	145
3601	IL15RA	145
5350	PLN	145
6711	SPTBN1	145
6733	SRPK2	145
8178	ELL	145
8301	PICALM	145
9013	TAF1C	145
10284	SAP18	145
10652	YKT6	145
11252	PACSIN2	145
51433	ANAPC5	145
79101	TAF1D	145
140801	RPL10L	145
219931	TPCN2	145
166	TLE5	144
331	XIAP	144
898	CCNE1	144
1576	CYP3A4	144
2766	GMPR	144
4842	NOS1	144
5981	RFC1	144
6170	RPL39	144
6446	SGK1	144
6932	TCF7	144
10345	TRDN	144
10419	PRMT5	144
51121	RPL26L1	144
51292	GMPR2	144
53373	TPCN1	144
54874	FNBP1L	144
55143	CDCA8	144
55811	ADCY10	144
79611	ACSS3	144
80254	CEP63	144
213	ALB	143
659	BMPR2	143
1121	CHM	143
1292	COL6A2	143
2058	EPRS1	143
2870	GRK6	143
3945	LDHB	143
4074	M6PR	143
5869	RAB5B	143
6126	RPL9P7	143
6829	SUPT5H	143
6861	SYT5	143
8626	TP63	143
9883	POM121	143
11017	SNRNP27	143
22820	COPG1	143
27430	MAT2B	143
51434	ANAPC7	143
51529	ANAPC11	143
85439	STON2	143
254948	RPL9P8	143
335	APOA1	142
554	AVPR2	142
1286	COL4A4	142
1291	COL6A1	142
1298	COL9A2	142
1306	COL15A1	142
3687	ITGAX	142
5605	MAP2K2	142
8848	TSC22D1	142
9057	SLC7A6	142
9185	REPS2	142
9554	SEC22B	142
11037	STON1	142
29882	ANAPC2	142
64764	CREB3L2	142
257062	CATSPERD	142
1301	COL11A1	141
1634	DCN	141
4217	MAP3K5	141
6185	RPN2	141
7018	TF	141
8295	TRRAP	141
9026	HIP1R	141
9183	ZW10	141
9656	MDC1	141
57828	CATSPERG	141
79820	CATSPERB	141
117155	CATSPER2	141
593	BCKDHA	140
594	BCKDHB	140
598	BCL2L1	140
904	CCNT1	140
1297	COL9A1	140
1299	COL9A3	140
1650	DDOST	140
2747	GLUD2	140
3092	HIP1	140
3303	HSPA1A	140
6184	RPN1	140
7057	THBS1	140
7965	AIMP2	140
8651	SOCS1	140
8877	SPHK1	140
8878	SQSTM1	140
10393	ANAPC10	140
10403	NDC80	140
51196	PLCE1	140
55738	ARFGAP1	140
64682	ANAPC1	140
65985	AACS	140
140803	TRPM6	140
317772	H2AC21	140
347732	CATSPER3	140
378807	CATSPER4	140
1000	CDH2	139
2935	GSPT1	139
3117	HLA-DQA1	139
3454	IFNAR1	139
3588	IL10RB	139
6323	SCN1A	139
8379	MAD1L1	139
8615	USO1	139
10786	SLC17A3	139
22978	NT5C2	139
27161	AGO2	139
29945	ANAPC4	139
117177	RAB3IP	139
221	ALDH3B1	138
309	ANXA6	138
1193	CLIC2	138
2580	GAK	138
4143	MAT1A	138
5261	PHKG2	138
5916	RARG	138
7175	TPR	138
8969	H2AC11	138
9362	CPNE6	138
9631	NUP155	138
11094	CACFD1	138
22897	CEP164	138
23382	AHCYL2	138
51393	TRPV2	138
55283	MCOLN3	138
221264	AK9	138
283748	PLA2G4D	138
1300	COL10A1	137
1303	COL12A1	137
3115	HLA-DPB1	137
3914	LAMB3	137
3952	LEP	137
3977	LIFR	137
4190	MDH1	137
4308	TRPM1	137
23165	NUP205	137
80036	TRPM3	137
162514	TRPV3	137
221613	H2AC1	137
255231	MCOLN2	137
372	ARCN1	136
675	BRCA2	136
3125	HLA-DRB3	136
3597	IL13RA1	136
4199	ME1	136
4907	NT5E	136
5465	PPARA	136
8694	DGAT1	136
9112	MTA1	136
9531	BAG3	136
10856	RUVBL2	136
11316	COPE	136
23049	SMG1	136
26019	UPF2	136
26958	COPG2	136
29984	RHOD	136
54732	TMED9	136
148327	CREB3L4	136
246184	CDC26	136
254531	LPCAT4	136
211	ALAS1	135
868	CBLB	135
916	CD3E	135
1020	CDK5	135
1271	CNTFR	135
1307	COL16A1	135
1441	CSF3R	135
3113	HLA-DPA1	135
3119	HLA-DQB1	135
3681	ITGAD	135
4734	NEDD4	135
4905	NSF	135
5859	QARS1	135
7283	TUBG1	135
8330	H2AC15	135
8611	PLPP1	135
8717	TRADD	135
8895	CPNE3	135
10528	NOP56	135
23468	CBX5	135
23517	MTREX	135
55755	CDK5RAP2	135
60496	AASDHPPT	135
92483	LDHAL6B	135
100137049	PLA2G4B	135
3455	IFNAR2	134
5915	RARB	134
6198	RPS6KB1	134
6869	TACR1	134
7014	TERF2	134
8329	H2AC13	134
8336	H2AC17	134
9586	CREB5	134
9817	KEAP1	134
10241	CALCOCO2	134
10449	ACAA2	134
10762	NUP50	134
23327	NEDD4L	134
[truncated: 13,294 more rows]

## Sheet: Table S5
List of CGC genes of four cancer types.						Liu et al.
COAD	LIHC	LUAD	OV
AKT1	APC	AKT1	AKT1
APC	ARID1B	ALK	AKT2
ARHGAP5	ARID2	ARAF	ARID1A
ARHGEF10	AXIN1	BAP1	ARID1B
AXIN1	AXIN2	BIRC6	ATR
AXIN2	CASP8	BRAF	BARD1
B2M	CTNNB1	CCDC6	BRAF
BAX	DNAJB1	CD74	BRCA1
BAZ1A	FAT4	CPEB3	BRCA2
BCL9L	HNF1A	CSMD3	CASP3
BRAF	IL6ST	CUL3	CCNE1
CNBD1	MACC1	DDR2	CDK12
CTNNB1	PRKACA	DROSHA	CSMD3
CUX1	PTPN13	EED	CTNNB1
DCAF12L2	SMAD2	EGFR	EIF1AX
DCC		EML4	ERBB2
EIF3E		EPHA3	FES
EP300		ERBB2	FOXL2
EPHA3		ERBB4	GOPC
EPHA7		EZR	LRP1B
ERBB3		FGFR2	MAPK1
FAT3		GPC5	MLH1
FBLN2		GRIN2A	MSH2
FBXW7		HIF1A	MSH6
GLI1		HIP1	PIK3R1
GRIN2A		KDR	PMS1
HIF1A		KEAP1	PMS2
KRAS		KIF5B	PPM1D
LARP4B		KRAS	PPP2R1A
LEPROTL1		LEPROTL1	PRDM2
MACC1		LRIG3	PTK6
MAP2K1		MAP2K1	RNF43
MAP2K4		MAP2K2	ROS1
MAX		MB21D2	STK11
MDM2		N4BP2
MLH1		NFE2L2
MSH2		NKX2-1
MSH6		NRG1
MUTYH		PIK3CB
NTHL1		PTPN13
PCBP1		PTPRD
PIK3CA		PTPRT
PIK3R1		RAD21
PMS1		RBM10
PMS2		RET
POLD1		RFWD3
POLE		ROS1
POLG		SDC4
PRDM2		SLC34A2
PRPF40B		SMARCA4
PTPRK		SOX2
PTPRT		STK11
QKI		STRN
RAD17		TP53
RAD21		TP63
ROBO2		TPM3
RSPO2		TPR
RSPO3		USP44
SALL4		ZNF479
SETD1B
SFRP4
SIRPA
SMAD2
SMAD3
SMAD4
SRC
STAG1
TBL1XR1
TCF7L2
TGFBR2
TP53
UBR5
USP44
VTI1A
WDCP
ZMYM3
ZNRF3

## Sheet: Table S6
GSEA enrichment results of RS or |log2FC| for CGC genes.													Liu et al.
NAME	RS or |log2FC| rank list	Cancer type	Data source ()	SIZE	ES	NES	NOM p-val	FDR q-val	FWER p-val	RANK AT MAX	LEADING EDGE
GEO COAD	RS	COAD	GEO	74	0.659251	1.35076	0	0.018	0.036	2569	tags=47%, list=17%, signal=57%
TCGA COAD	RS	COAD	TCGA	74	0.548552	1.49746	0	0.007	0.021	2050	tags=34%, list=13%, signal=39%
GEO LIHC	RS	LIHC	GEO	15	0.697641	1.38983	0.0291457	0.0185	0.037	2495	tags=47%, list=16%, signal=56%
TCGA LIHC	RS	LIHC	TCGA	15	0.643593	1.47439	0.017418	0.00977778	0.029	3697	tags=60%, list=24%, signal=79%
GEO LUAD	RS	LUAD	GEO	56	0.552917	1.26209	0.014	0.0613333	0.176	4964	tags=63%, list=32%, signal=92%
TCGA LUAD	RS	LUAD	TCGA	56	0.480468	1.26259	0.045	0.0686667	0.253	2597	tags=32%, list=17%, signal=39%
GEO OV	RS	OV	GEO	33	0.615158	1.36089	0.024	0.0496667	0.096	1747	tags=39%, list=11%, signal=44%
TCGA OV	RS	OV	TCGA	33	0.597564	1.19027	0.066	0.0658333	0.247	4434	tags=61%, list=29%, signal=85%
GEO COAD	|log2FC|	COAD	GEO	74	0.60349	1.09254	0.148	0.435167	0.615	4738	tags=49%, list=31%, signal=70%
TCGA COAD	|log2FC|	COAD	TCGA	74	0.357492	0.848107	0.86	1	0.999	2138	tags=14%, list=14%, signal=16%
GEO LIHC	|log2FC|	LIHC	GEO	15	0.50345	0.968638	0.557229	1	0.977	3140	tags=20%, list=21%, signal=25%
TCGA LIHC	|log2FC|	LIHC	TCGA	15	0.417982	0.869046	0.690669	1	0.998	3627	tags=27%, list=24%, signal=35%
GEO LUAD	|log2FC|	LUAD	GEO	56	0.485782	1.02525	0.43	0.866	0.89	3603	tags=36%, list=24%, signal=47%
TCGA LUAD	|log2FC|	LUAD	TCGA	56	0.355988	0.785309	0.93	0.9005	1	6050	tags=43%, list=40%, signal=71%
GEO OV	|log2FC|	OV	GEO	33	0.451284	0.926843	0.651	0.897778	0.985	4700	tags=42%, list=31%, signal=61%
TCGA OV	|log2FC|	OV	TCGA	33	0.442779	0.803077	0.963	0.9625	1	7843	tags=70%, list=51%, signal=143%

## Sheet: Table S7
Significant pathways identified by CTpathway for GEO COAD data at a significance level of false discovery rate (FDR) < 0.01.												Liu et al.
pathway_name	database	score	p_value	node_number	FDR
Molybdenum cofactor biosynthesis	Humancyc	0.1069	3.01857e-09	43	2.14318e-07
NAD biosynthesis II (from tryptophan)	Humancyc	0.0622306	5.90878e-09	193	1.40629e-06
purine nucleotides de novo biosynthesis II	Humancyc	0.0937648	2.25586e-08	140	2.68448e-06
NAD salvage pathway II	Humancyc	0.0609921	5.39909e-08	216	3.75561e-06
inosine-5'-phosphate biosynthesis II	Humancyc	0.099863	6.31195e-08	67	3.75561e-06
NADH repair	Humancyc	0.11782	1.27583e-07	38	6.07295e-06
phenylalanine degradation I (aerobic)	Humancyc	0.0640195	1.97027e-07	117	6.32437e-06
serotonin degradation	Humancyc	0.0667732	2.23761e-07	167	6.32437e-06
NAD phosphorylation and dephosphorylation	Humancyc	0.0594428	2.31448e-07	226	6.32437e-06
dopamine degradation	Humancyc	0.084168	2.39157e-07	69	6.32437e-06
tetrahydrobiopterin biosynthesis I	Humancyc	0.0775211	3.45646e-07	75	7.47852e-06
tetrahydrobiopterin biosynthesis II	Humancyc	0.0775211	3.45646e-07	75	7.47852e-06
5-aminoimidazole ribonucleotide biosynthesis I	Humancyc	0.0903566	3.86964e-07	76	7.67479e-06
NAD biosynthesis from 2-amino-3-carboxymuconate semialdehyde	Humancyc	0.0646623	4.41884e-07	140	8.08987e-06
phenylethylamine degradation I	Humancyc	0.0828316	4.76916e-07	56	8.10758e-06
noradrenaline and adrenaline degradation	Humancyc	0.0644064	6.02249e-07	158	9.55569e-06
tryptophan degradation X (mammalian, via tryptamine)	Humancyc	0.0691061	6.74246e-07	99	1.00294e-05
sorbitol degradation I	Humancyc	0.106126	8.6198e-07	25	1.16203e-05
asparagine biosynthesis I	Humancyc	0.0791014	8.78844e-07	38	1.16203e-05
tRNA splicing	Humancyc	0.101462	9.45428e-07	27	1.16465e-05
gamma-glutamyl cycle	Humancyc	0.0678611	1.02084e-06	155	1.16465e-05
aspartate degradation II	Humancyc	0.0619864	1.02763e-06	217	1.16465e-05
beta-alanine degradation I	Humancyc	0.0639953	1.23109e-06	154	1.33181e-05
superpathway of serine and glycine biosynthesis I	Humancyc	0.0679158	1.34785e-06	155	1.39473e-05
arginine degradation I (arginase pathway)	Humancyc	0.0670908	1.44922e-06	122	1.43714e-05
4-hydroxyproline degradation I	Humancyc	0.100456	1.79146e-06	25	1.70547e-05
serine biosynthesis	Humancyc	0.0714293	1.93861e-06	132	1.74449e-05
methylglyoxal degradation III	Humancyc	0.0591414	1.99882e-06	140	1.74449e-05
NAD biosynthesis III	Humancyc	0.0608618	2.05234e-06	117	1.74449e-05
fatty acid alpha-oxidation III	Humancyc	0.0968452	2.16648e-06	27	1.77801e-05
UDP-D-xylose and UDP-D-glucuronate biosynthesis	Humancyc	0.0859484	2.58898e-06	39	2.05393e-05
urea cycle	Humancyc	0.0515176	2.87427e-06	416	2.2067e-05
tRNA charging	Humancyc	0.0603363	3.81107e-06	124	2.82896e-05
ketolysis	Humancyc	0.058152	3.99895e-06	242	2.82896e-05
ketogenesis	Humancyc	0.0586945	4.04138e-06	238	2.82896e-05
serotonin and melatonin biosynthesis	Humancyc	0.0686502	4.58257e-06	76	3.03921e-05
purine nucleotides degradation II (aerobic)	Humancyc	0.0549763	4.59713e-06	378	3.03921e-05
adenosine nucleotides degradation II	Humancyc	0.0547049	5.33336e-06	364	3.43065e-05
L-carnitine biosynthesis	Humancyc	0.0803194	5.91285e-06	55	3.70331e-05
NAD salvage pathway III	Humancyc	0.0608974	6.61548e-06	110	4.03714e-05
glutamate degradation III (via 4-aminobutyrate)	Humancyc	0.0705975	7.20411e-06	102	4.28645e-05
glutamine degradation I	Humancyc	0.0789239	8.10697e-06	36	4.59765e-05
4-aminobutyrate degradation I	Humancyc	0.0765956	8.11349e-06	69	4.59765e-05
glutathione-mediated detoxification I	Humancyc	0.0671433	8.75097e-06	81	4.84356e-05
uridine-5'-phosphate biosynthesis	Humancyc	0.0824746	9.77341e-06	70	5.28653e-05
pyruvate fermentation to lactate	Humancyc	0.0598094	1.01737e-05	125	5.38075e-05
gluconeogenesis I	Humancyc	0.0510576	1.10865e-05	545	5.73606e-05
ethanol degradation IV	Humancyc	0.0565937	1.45176e-05	204	7.35146e-05
lysine degradation II	Humancyc	0.0676397	2.03567e-05	98	0.000100935
4-hydroxybenzoate biosynthesis	Humancyc	0.0776159	2.9178e-05	34	0.000138887
4-hydroxyphenylpyruvate biosynthesis	Humancyc	0.0776159	2.9178e-05	34	0.000138887
glutathione biosynthesis	Humancyc	0.0689701	3.08955e-05	120	0.000144179
putrescine degradation III	Humancyc	0.0680835	3.20594e-05	110	0.000146733
superpathway of cholesterol biosynthesis	Humancyc	0.0602575	4.58805e-05	215	0.000206029
aspartate biosynthesis	Humancyc	0.0592915	5.23853e-05	107	0.000226339
glutamate degradation II	Humancyc	0.0592915	5.23853e-05	107	0.000226339
folate polyglutamylation	Humancyc	0.070637	5.32562e-05	96	0.000226339
colanic acid building blocks biosynthesis	Humancyc	0.0591813	5.64046e-05	167	0.000235514
L-glutamine biosynthesis II (tRNA-dependent)	Humancyc	0.0906951	6.6378e-05	50	0.000272379
glycolysis I	Humancyc	0.0516837	6.84305e-05	498	0.000276042
glutamate removal from folates	Humancyc	0.0800814	0.000140829	25	0.000549717
tryptophan degradation III (eukaryotic)	Humancyc	0.0557745	0.000140894	192	0.000549717
citrulline-nitric oxide cycle	Humancyc	0.0622266	0.000146828	85	0.00056363
androgen biosynthesis	Humancyc	0.0641045	0.000183018	84	0.000686436
glutathione redox reactions I	Humancyc	0.0549722	0.000184588	129	0.000686436
L-cysteine degradation I	Humancyc	0.0722729	0.000198224	38	0.000712961
glutamate biosynthesis II	Humancyc	0.0556362	0.000201256	135	0.000712961
glutamate degradation X	Humancyc	0.0556362	0.000201256	135	0.000712961
adenine and adenosine salvage VI	Humancyc	0.0691334	0.000203703	44	0.000712961
tyrosine degradation I	Humancyc	0.0680729	0.00021284	42	0.000729965
2-oxobutanoate degradation I	Humancyc	0.0648877	0.000214696	148	0.000729965
cholesterol biosynthesis I	Humancyc	0.0644845	0.000240383	68	0.000783714
cholesterol biosynthesis II (via 24,25-dihydrolanosterol)	Humancyc	0.0644845	0.000240383	68	0.000783714
cholesterol biosynthesis III (via desmosterol)	Humancyc	0.0644845	0.000240383	68	0.000783714
tryptophan degradation to 2-amino-3-carboxymuconate semialdehyde	Humancyc	0.0616577	0.000257572	70	0.000824955
ethanol degradation II	Humancyc	0.0571723	0.000260576	165	0.000824955
glycine degradation (creatine biosynthesis)	Humancyc	0.0747037	0.000263431	40	0.000824955
histidine degradation III	Humancyc	0.0707648	0.000280799	44	0.000867923
D-glucuronate degradation I	Humancyc	0.06714	0.000320484	69	0.000977888
zymosterol biosynthesis	Humancyc	0.0653488	0.00034499	56	0.00103934
L-dopachrome biosynthesis	Humancyc	0.1266	0.000375167	4	0.00111612
alanine biosynthesis II	Humancyc	0.0566998	0.000388387	119	0.00112727
alanine degradation III	Humancyc	0.0566998	0.000388387	119	0.00112727
B cell receptor signaling pathway ( B cell receptor signaling )	inoh	0.0931483	8.29187e-08	62	1.18229e-05
T cell receptor signaling pathway ( CD4 T cell receptor signaling )	inoh	0.113477	2.10124e-07	35	1.18229e-05
SnoN degradation signaling ( TGF-beta_super_family_signaling_pathway(canonical) )	inoh	0.0977158	2.31822e-07	38	1.18229e-05
TGF beta receptor I degradation signaling ( TGF-beta_super_family_signaling_pathway(canonical) )	inoh	0.0840209	1.64668e-06	43	6.29857e-05
T cell receptor signaling (PLC gamma, PKC, Ras and ERK cascade) ( CD4 T cell receptor signaling (ERK cascade) )	inoh	0.103562	2.15136e-06	29	6.58315e-05
TGF beta receptor complex degradation signaling ( TGF-beta_super_family_signaling_pathway(canonical) )	inoh	0.0790722	2.75663e-06	48	7.02941e-05
hsa00983	KEGG	0.0676916	1.01154e-07	79	2.2914e-05
hsa05330	KEGG	0.102729	1.83175e-07	28	2.2914e-05
hsa00053	KEGG	0.0954361	2.29907e-07	21	2.2914e-05
hsa00040	KEGG	0.0840429	3.30762e-07	33	2.47245e-05
hsa03013	KEGG	0.0644108	4.51278e-07	133	2.69864e-05
hsa04110	KEGG	0.101493	6.69963e-07	124	3.0293e-05
hsa05166	KEGG	0.0757596	7.09202e-07	233	3.0293e-05
hsa04972	KEGG	0.0896626	9.89321e-07	34	3.69759e-05
hsa04514	KEGG	0.0598993	1.2626e-06	117	4.03615e-05
hsa00982	KEGG	0.0687253	1.34988e-06	72	4.03615e-05
hsa05140	KEGG	0.0825805	1.8141e-06	72	4.93106e-05
hsa00980	KEGG	0.0640139	2.22549e-06	74	5.54518e-05
hsa00140	KEGG	0.0669088	2.50382e-06	59	5.75878e-05
hsa04612	KEGG	0.0739303	6.84184e-06	62	0.000144611
hsa05204	KEGG	0.0703484	7.29219e-06	68	0.000144611
hsa00071	KEGG	0.0779239	7.73839e-06	42	0.000144611
hsa00230	KEGG	0.0612795	8.95524e-06	170	0.000149046
hsa00350	KEGG	0.0768774	8.97268e-06	35	0.000149046
hsa00480	KEGG	0.0664293	1.43042e-05	53	0.000225103
hsa00010	KEGG	0.0712889	3.32304e-05	68	0.000496794
hsa00830	KEGG	0.0656291	5.48827e-05	67	0.000781426
hsa05164	KEGG	0.0687516	0.000107575	143	0.00146205
hsa00860	KEGG	0.0654103	0.000135542	39	0.00176204
hsa00790	KEGG	0.0692772	0.000197914	26	0.00246568
hsa05230	KEGG	0.0906573	0.000239774	61	0.00286769
hsa00052	KEGG	0.073576	0.00027716	28	0.00318734
hsa05152	KEGG	0.0636218	0.000311538	175	0.00344999
hsa05150	KEGG	0.060603	0.000366986	39	0.00391889
hsa05145	KEGG	0.075383	0.000449596	108	0.00463549
BCR	netpath	0.0766769	2.55841e-05	133	0.00069077
Cell cycle	panther	0.107652	4.22301e-06	19	0.000544768
Plasminogen activating cascade	panther	0.100035	8.47762e-06	17	0.000546806
5-Hydroxytryptamine biosynthesis	panther	0.16096	3.02197e-05	3	0.00129945
ATR signaling pathway	pid	0.123239	8.1023e-08	38	1.71769e-05
PLK1 signaling events	pid	0.0941847	7.01717e-07	46	7.21998e-05
FOXM1 transcription factor network	pid	0.123673	1.0217e-06	42	7.21998e-05
HIF-1-alpha transcription factor network	pid	0.0891715	1.46521e-06	67	7.31103e-05
LPA receptor mediated events	pid	0.0740953	1.7243e-06	264	7.31103e-05
Fanconi anemia pathway	pid	0.0839633	1.07701e-05	46	0.000380545
Fc-epsilon receptor I signaling in mast cells	pid	0.0685846	2.47418e-05	259	0.000658537
HIF-2-alpha transcription factor network	pid	0.0942174	2.59244e-05	33	0.000658537
AP-1 transcription factor network	pid	0.0925554	2.79568e-05	71	0.000658537
Validated targets of C-MYC transcriptional activation	pid	0.0806626	8.54588e-05	80	0.00181173
Urokinase-type plasminogen activator (uPA) and uPAR-mediated signaling	pid	0.0863921	0.000100919	116	0.00194499
Aurora B signaling	pid	0.0789229	0.000119096	51	0.00210404
PDGFR-alpha signaling pathway	pid	0.0726091	0.000149406	175	0.00243646
Syndecan-1-mediated signaling events	pid	0.076994	0.000285495	141	0.00432321
FoxO family signaling	pid	0.104239	0.00048335	70	0.00683134
Regulation of nuclear SMAD2/3 signaling	pid	0.0946401	0.00056052	82	0.00742689
CD28 dependent Vav1 pathway	reactome	0.0832451	9.31193e-11	234	1.01103e-07
Metabolism of Angiotensinogen to Angiotensins	reactome	0.0713947	1.62689e-10	100	1.01103e-07
Bicarbonate transporters	reactome	0.0679046	3.53721e-10	222	1.01103e-07
G beta:gamma signalling through BTK	reactome	0.0826076	4.09457e-10	219	1.01103e-07
Activated NTRK3 signals through PI3K	reactome	0.0784091	1.15275e-09	263	1.01103e-07
Constitutive Signaling by Aberrant PI3K in Cancer	reactome	0.0784091	1.15275e-09	263	1.01103e-07
Erythropoietin activates Phosphoinositide-3-kinase (PI3K)	reactome	0.0784091	1.15275e-09	263	1.01103e-07
G beta:gamma signalling through PI3Kgamma	reactome	0.0784091	1.15275e-09	263	1.01103e-07
MET activates PI3K/AKT signaling	reactome	0.0784091	1.15275e-09	263	1.01103e-07
PI-3K cascade:FGFR1	reactome	0.0784091	1.15275e-09	263	1.01103e-07
PI-3K cascade:FGFR2	reactome	0.0784091	1.15275e-09	263	1.01103e-07
PI-3K cascade:FGFR3	reactome	0.0784091	1.15275e-09	263	1.01103e-07
PI-3K cascade:FGFR4	reactome	0.0784091	1.15275e-09	263	1.01103e-07
PI3K Cascade	reactome	0.0784091	1.15275e-09	263	1.01103e-07
Activated NTRK2 signals through PI3K	reactome	0.0784091	1.15275e-09	263	1.01103e-07
PI3K events in ERBB4 signaling	reactome	0.0784091	1.15275e-09	263	1.01103e-07
PI3K events in ERBB2 signaling	reactome	0.0784091	1.15275e-09	263	1.01103e-07
GAB1 signalosome	reactome	0.0787067	1.50734e-09	266	1.24858e-07
PI3K/AKT activation	reactome	0.0780767	1.87789e-09	265	1.47365e-07
G beta:gamma signalling through PLC beta	reactome	0.086947	2.33034e-09	142	1.73727e-07
Nuclear import of Rev protein	reactome	0.0924647	3.2205e-09	34	2.18262e-07
Degradation of beta-catenin by the destruction complex	reactome	0.0951202	1.61548e-08	71	1.04725e-06
Tetrahydrobiopterin (BH4) synthesis, recycling, salvage and regulation	reactome	0.12042	1.73781e-08	34	1.07961e-06
Activation of RAC1	reactome	0.0890831	2.34543e-08	111	1.39881e-06
Purine ribonucleoside monophosphate biosynthesis	reactome	0.0741738	2.78701e-08	204	1.551e-06
Negative regulation of the PI3K/AKT network	reactome	0.0891293	2.87184e-08	189	1.551e-06
Initial triggering of complement	reactome	0.0802949	2.99333e-08	81	1.551e-06
Scavenging of heme from plasma	reactome	0.090094	3.0167e-08	74	1.551e-06
Activation of RAC1 downstream of NMDARs	reactome	0.0889915	3.22812e-08	109	1.5805e-06
PTK6 Regulates RHO GTPases, RAS GTPase and MAP kinases	reactome	0.0896588	3.34568e-08	112	1.5805e-06
Reversible hydration of carbon dioxide	reactome	0.094762	3.53892e-08	77	1.5805e-06
Metallothioneins bind metals	reactome	0.159527	3.64674e-08	22	1.5805e-06
Regulation of Complement cascade	reactome	0.073161	3.89254e-08	110	1.5805e-06
Fc epsilon receptor (FCERI) signaling	reactome	0.092743	3.93964e-08	76	1.5805e-06
Erythrocytes take up carbon dioxide and release oxygen	reactome	0.092058	3.98222e-08	102	1.5805e-06
Erythrocytes take up oxygen and release carbon dioxide	reactome	0.0953884	4.11094e-08	98	1.5805e-06
Response to elevated platelet cytosolic Ca2+	reactome	0.102761	4.12693e-08	110	1.5805e-06
Multifunctional anion exchangers	reactome	0.0708274	4.17342e-08	187	1.5805e-06
Activated NTRK2 signals through CDK5	reactome	0.0902421	4.56925e-08	107	1.5805e-06
Downstream TCR signaling	reactome	0.0741779	4.57523e-08	498	1.5805e-06
Arachidonate production from DAG	reactome	0.0952131	4.65765e-08	120	1.5805e-06
CD22 mediated BCR regulation	reactome	0.0961846	4.73869e-08	67	1.5805e-06
DAG and IP3 signaling	reactome	0.0740328	4.75496e-08	293	1.5805e-06
Activation of PKB	reactome	0.0813206	4.77013e-08	222	1.5805e-06
FCGR activation	reactome	0.0904259	4.91229e-08	76	1.59222e-06
NTRK2 activates RAC1	reactome	0.0907766	5.12787e-08	105	1.62673e-06
FCERI mediated NF-kB activation	reactome	0.075619	5.61781e-08	324	1.67177e-06
FGFR2	reactome	0.0821979	5.94256e-08	219	1.67177e-06
FGFR3	reactome	0.0821979	5.94256e-08	219	1.67177e-06
FGFR4	reactome	0.0821979	5.94256e-08	219	1.67177e-06
Phospholipase C-mediated cascade	reactome	0.0821979	5.94256e-08	219	1.67177e-06
Phospholipase C-mediated cascade: FGFR1	reactome	0.0821979	5.94256e-08	219	1.67177e-06
Cell surface interactions at the vascular wall	reactome	0.0696822	6.19456e-08	142	1.71039e-06
MET activates RAP1 and RAC1	reactome	0.0875841	6.57716e-08	112	1.78301e-06
Activation of NF-kappaB in B cells	reactome	0.0775373	7.54555e-08	299	2.009e-06
Activation of AMPK downstream of NMDARs	reactome	0.067061	7.70239e-08	118	2.01478e-06
PI3K/AKT Signaling	reactome	0.0770858	8.9754e-08	271	2.27932e-06
PLC beta mediated events	reactome	0.0746255	9.01946e-08	290	2.27932e-06
Separation of Sister Chromatids	reactome	0.0626412	1.02822e-07	251	2.48277e-06
Role of LAT2/NTAL/LAB on calcium mobilization	reactome	0.0781333	1.03779e-07	264	2.48277e-06
Transferrin endocytosis and recycling	reactome	0.0823738	1.05373e-07	75	2.48277e-06
CD28 dependent PI3K/Akt signaling	reactome	0.0767162	1.06441e-07	272	2.48277e-06
FCERI mediated MAPK activation	reactome	0.0740202	1.06571e-07	301	2.48277e-06
Amino acid transport across the plasma membrane	reactome	0.0608431	1.10377e-07	266	2.53189e-06
Zinc influx into cells by the SLC39 gene family	reactome	0.115414	1.15106e-07	37	2.60035e-06
FCERI mediated Ca+2 mobilization	reactome	0.0676243	1.21373e-07	524	2.70101e-06
WNT mediated activation of DVL	reactome	0.0792419	1.24378e-07	306	2.72716e-06
Classical antibody-mediated complement activation	reactome	0.089836	1.3465e-07	70	2.90962e-06
Acetylcholine regulates insulin secretion	reactome	0.085175	1.399e-07	157	2.97987e-06
Synthesis of IP2, IP, and Ins in the cytosol	reactome	0.0873672	1.43985e-07	153	3.0159e-06
VEGFA-VEGFR2 Pathway	reactome	0.0771954	1.45637e-07	308	3.0159e-06
VEGFR2 mediated vascular permeability	reactome	0.0756049	1.47952e-07	270	3.02187e-06
GPVI-mediated activation cascade	reactome	0.0745826	1.50981e-07	312	3.04207e-06
Immunoregulatory interactions between a Lymphoid and a non-Lymphoid cell	reactome	0.0622137	1.55193e-07	167	3.08524e-06
Role of phospholipids in phagocytosis	reactome	0.0665577	1.57957e-07	496	3.09887e-06
Nuclear Pore Complex (NPC) Disassembly	reactome	0.0937947	1.65449e-07	36	3.2037e-06
Na+/Cl- dependent neurotransmitter transporters	reactome	0.0608086	1.80596e-07	217	3.45216e-06
MHC class II antigen presentation	reactome	0.0733387	1.84551e-07	106	3.48312e-06
Zinc efflux and compartmentalization by the SLC30 family	reactome	0.112803	1.89936e-07	39	3.50454e-06
Cdc20:Phospho-APC/C mediated degradation of Cyclin A	reactome	0.0901012	1.91527e-07	72	3.50454e-06
CLEC7A (Dectin-1) signaling	reactome	0.0796611	1.95003e-07	150	3.50454e-06
EGFR Transactivation by Gastrin	reactome	0.0786284	1.95088e-07	239	3.50454e-06
PI5P, PP2A and IER3 Regulate PI3K/AKT Signaling	reactome	0.0754809	2.21266e-07	349	3.92746e-06
CDK-mediated phosphorylation and removal of Cdc6	reactome	0.0893411	2.2651e-07	72	3.97326e-06
RHO GTPases Activate WASPs and WAVEs	reactome	0.0785489	2.32117e-07	259	3.97821e-06
Ca2+ pathway	reactome	0.0670898	2.33109e-07	455	3.97821e-06
Regulation of insulin secretion	reactome	0.064463	2.36021e-07	514	3.97821e-06
Activation of Matrix Metalloproteinases	reactome	0.0840283	2.37465e-07	33	3.97821e-06
DAP12 signaling	reactome	0.0714156	2.42547e-07	328	4.0107e-06
Regulation of expression of SLITs and ROBOs	reactome	0.0690795	2.44784e-07	172	4.0107e-06
Cytosolic tRNA aminoacylation	reactome	0.0690154	2.56362e-07	139	4.0626e-06
Constitutive Signaling by Ligand-Responsive EGFR Cancer Variants	reactome	0.0716446	2.65306e-07	326	4.0626e-06
The role of GTSE1 in G2/M progression after G2 checkpoint	reactome	0.106157	2.72017e-07	56	4.0626e-06
Constitutive Signaling by EGFRvIII	reactome	0.0717728	2.72475e-07	325	4.0626e-06
Signaling by FGFR1 in disease	reactome	0.0717728	2.72475e-07	325	4.0626e-06
Signaling by FGFR2 in disease	reactome	0.0717728	2.72475e-07	325	4.0626e-06
Signaling by FGFR3 fusions in cancer	reactome	0.0717728	2.72475e-07	325	4.0626e-06
Signaling by FGFR3 point mutants in cancer	reactome	0.0717728	2.72475e-07	325	4.0626e-06
Signaling by FGFR4 in disease	reactome	0.0717728	2.72475e-07	325	4.0626e-06
Phosphorylation of CD3 and TCR zeta chains	reactome	0.0973285	2.79289e-07	29	4.12297e-06
VEGFR2 mediated cell proliferation	reactome	0.0680784	2.87668e-07	407	4.17983e-06
Orc1 removal from chromatin	reactome	0.0907388	2.88747e-07	67	4.17983e-06
CLEC7A (Dectin-1) induces NFAT activation	reactome	0.0693286	2.93052e-07	376	4.20135e-06
Stimuli-sensing channels	reactome	0.0564125	2.95938e-07	508	4.20232e-06
Signaling by SCF-KIT	reactome	0.0713908	3.01774e-07	341	4.24385e-06
Glycogen breakdown (glycogenolysis)	reactome	0.0599543	3.04556e-07	279	4.24385e-06
Synthesis of IP3 and IP4 in the cytosol	reactome	0.0801791	3.1697e-07	192	4.37595e-06
Activation of RAS in B cells	reactome	0.0770624	3.37197e-07	237	4.61248e-06
Chemokine receptors bind chemokines	reactome	0.0735569	3.46427e-07	48	4.65426e-06
SCF(Skp2)-mediated degradation of p27/p21	reactome	0.101738	3.51705e-07	60	4.65426e-06
ER-Phagosome pathway	reactome	0.0758135	3.52913e-07	86	4.65426e-06
Transport of Ribonucleoproteins into the Host Nucleus	reactome	0.0881819	3.54925e-07	32	4.65426e-06
APC/C:Cdc20 mediated degradation of Securin	reactome	0.0794934	3.55859e-07	63	4.65426e-06
Condensation of Prometaphase Chromosomes	reactome	0.178418	3.67379e-07	11	4.76315e-06
Oxygen-dependent proline hydroxylation of Hypoxia-inducible Factor Alpha	reactome	0.0864656	3.78005e-07	71	4.8333e-06
Translation initiation complex formation	reactome	0.0884918	3.79273e-07	60	4.8333e-06
Antigen activates B Cell Receptor (BCR) leading to generation of second messengers	reactome	0.0660243	3.82877e-07	567	4.83787e-06
Formation of the ternary complex, and subsequently, the 43S complex	reactome	0.0858277	3.90638e-07	52	4.87834e-06
Ubiquitin-dependent degradation of Cyclin D1	reactome	0.0983393	3.92638e-07	52	4.87834e-06
Downstream signal transduction	reactome	0.0717175	3.95894e-07	335	4.87834e-06
Defective CFTR causes cystic fibrosis	reactome	0.0888035	4.08642e-07	82	4.9865e-06
Pyrimidine biosynthesis	reactome	0.0713034	4.11361e-07	64	4.9865e-06
Cyclin A/B1/B2 associated events during G2/M transition	reactome	0.131251	4.21148e-07	25	5.06397e-06
Regulation of RUNX2 expression and activity	reactome	0.0885675	4.30782e-07	69	5.13837e-06
Energy dependent regulation of mTOR by LKB1-AMPK	reactome	0.0636811	4.40735e-07	134	5.18602e-06
Signaling by cytosolic FGFR1 fusion mutants	reactome	0.0784409	4.41734e-07	267	5.18602e-06
Asymmetric localization of PCP proteins	reactome	0.0795996	4.47237e-07	60	5.20961e-06
APC/C:Cdh1 mediated degradation of Cdc20 and other APC/C:Cdh1 targeted proteins in late mitosis/early G1	reactome	0.0868009	5.34297e-07	72	6.1499e-06
Effects of PIP2 hydrolysis	reactome	0.0673524	5.36208e-07	398	6.1499e-06
NEP/NS2 Interacts with the Cellular Export Machinery	reactome	0.0853738	6.19924e-07	32	7.05577e-06
Nicotinate metabolism	reactome	0.0768796	6.40759e-07	100	7.23767e-06
Ubiquitin Mediated Degradation of Phosphorylated Cdc25A	reactome	0.0918973	6.52927e-07	55	7.31966e-06
Sodium/Proton exchangers	reactome	0.0667333	6.82798e-07	138	7.58657e-06
Resolution of Sister Chromatid Cohesion	reactome	0.0601697	6.86913e-07	191	7.58657e-06
AUF1 (hnRNP D0) binds and destabilizes mRNA	reactome	0.0866452	6.98051e-07	51	7.6529e-06
Regulation of ornithine decarboxylase (ODC)	reactome	0.0839024	7.23147e-07	51	7.87016e-06
L13a-mediated translational silencing of Ceruloplasmin expression	reactome	0.0715406	7.3197e-07	115	7.90845e-06
Methionine salvage pathway	reactome	0.0729969	7.78243e-07	104	8.34792e-06
Ribosomal scanning and start codon recognition	reactome	0.0836466	8.86051e-07	59	9.43644e-06
G2/M Checkpoints	reactome	0.0877012	8.99639e-07	47	9.51321e-06
NS1 Mediated Effects on Host Pathways	reactome	0.0843172	9.55411e-07	38	1.00318e-05
Digestion	reactome	0.356242	9.67546e-07	3	1.00882e-05
Regulation of RUNX3 expression and activity	reactome	0.0915238	1.00738e-06	51	1.03483e-05
Cyclin A:Cdk2-associated events at S phase entry	reactome	0.109568	1.01137e-06	32	1.03483e-05
Dectin-1 mediated noncanonical NF-kB signaling	reactome	0.0836871	1.01331e-06	56	1.03483e-05
Autodegradation of Cdh1 by Cdh1:APC/C	reactome	0.0849426	1.04924e-06	63	1.06423e-05
AMPK inhibits chREBP transcriptional activation activity	reactome	0.0626264	1.10825e-06	122	1.1104e-05
Rev-mediated nuclear export of HIV RNA	reactome	0.0822583	1.10966e-06	35	1.1104e-05
Activation of ATR in response to replication stress	reactome	0.0932813	1.12234e-06	39	1.11561e-05
Regulation of activated PAK-2p34 by proteasome mediated degradation	reactome	0.0847639	1.19018e-06	45	1.1752e-05
Vpu mediated degradation of CD4	reactome	0.0904415	1.19846e-06	52	1.1756e-05
SeMet incorporation into proteins	reactome	0.115701	1.2298e-06	27	1.19845e-05
Interferon gamma signaling	reactome	0.104695	1.49993e-06	25	1.45221e-05
GTP hydrolysis and joining of the 60S ribosomal subunit	reactome	0.0683936	1.51587e-06	115	1.45326e-05
Formation of a pool of free 40S subunits	reactome	0.0675799	1.52051e-06	104	1.45326e-05
CDT1 association with the CDC6:ORC:origin complex	reactome	0.0887783	1.5809e-06	59	1.50135e-05
Astrocytic Glutamate-Glutamine Uptake And Metabolism	reactome	0.0637276	1.70249e-06	111	1.58855e-05
GABA A receptor activation	reactome	0.0701002	1.71102e-06	70	1.58855e-05
GABA A (rho) receptor activation	reactome	0.0701002	1.71102e-06	70	1.58855e-05
Vpr-mediated nuclear import of PICs	reactome	0.0834094	1.71533e-06	34	1.58855e-05
Hedgehog 'on' state	reactome	0.0689214	1.81131e-06	78	1.66708e-05
Phosphorylation of Emi1	reactome	0.181614	1.83972e-06	6	1.67578e-05
NIK-->noncanonical NF-kB signaling	reactome	0.0810409	1.84325e-06	55	1.67578e-05
PD-1 signaling	reactome	0.0925128	2.03143e-06	30	1.83567e-05
SCF-beta-TrCP mediated degradation of Emi1	reactome	0.0892965	2.19788e-06	55	1.97412e-05
Translocation of ZAP-70 to Immunological synapse	reactome	0.0974835	2.56701e-06	26	2.29186e-05
Interconversion of nucleotide di- and triphosphates	reactome	0.049198	2.62117e-06	457	2.32629e-05
Degradation of AXIN	reactome	0.0811747	2.70596e-06	53	2.38733e-05
Basigin interactions	reactome	0.0876982	2.88154e-06	25	2.52728e-05
Hedgehog ligand biogenesis	reactome	0.0769095	2.93466e-06	57	2.55882e-05
Negative regulation of NOTCH4 signaling	reactome	0.0887754	3.1813e-06	50	2.75078e-05
Transport of bile salts and organic acids, metal ions and amine compounds	reactome	0.0566665	3.19171e-06	162	2.75078e-05
Amino acid synthesis and interconversion (transamination)	reactome	0.0616048	3.5871e-06	211	3.06024e-05
Major pathway of rRNA processing in the nucleolus and cytosol	reactome	0.0609214	3.59183e-06	182	3.06024e-05
FBXL7 down-regulates AURKA during mitotic entry and in early mitosis	reactome	0.0820201	3.69202e-06	51	3.12773e-05
Regulation of HSF1-mediated heat shock response	reactome	0.0760673	3.81019e-06	83	3.2096e-05
PRPP biosynthesis	reactome	0.100806	4.2489e-06	30	3.55905e-05
Phenylalanine and tyrosine catabolism	reactome	0.0652733	4.46248e-06	101	3.70436e-05
Passive transport by Aquaporins	reactome	0.0680609	4.47206e-06	52	3.70436e-05
TNFR2 non-canonical NF-kB pathway	reactome	0.0753535	4.53489e-06	64	3.73565e-05
Mitotic Prometaphase	reactome	0.0716872	4.58095e-06	96	3.75286e-05
Purine salvage	reactome	0.0519954	4.75814e-06	412	3.87671e-05
Gene and protein expression by JAK-STAT signaling after Interleukin-12 stimulation	reactome	0.0805346	4.79918e-06	45	3.8889e-05
Clathrin-mediated endocytosis	reactome	0.0709516	4.83036e-06	411	3.89301e-05
Regulation of RAS by GAPs	reactome	0.0716816	4.93009e-06	64	3.95202e-05
RHO GTPases Activate Formins	reactome	0.0715211	4.98735e-06	121	3.97654e-05
Polo-like kinase mediated events	reactome	0.112468	5.09432e-06	24	4.04023e-05
Activation of NIMA Kinases NEK9, NEK6, NEK7	reactome	0.15722	5.40505e-06	7	4.26399e-05
Autodegradation of the E3 ubiquitin ligase COP1	reactome	0.0931689	5.60186e-06	52	4.39598e-05
Synthesis of PIPs at the plasma membrane	reactome	0.0680639	5.65972e-06	464	4.41814e-05
Transport of the SLBP Dependant Mature mRNA	reactome	0.0824599	5.75763e-06	36	4.47116e-05
Transport of Mature mRNA Derived from an Intronless Transcript	reactome	0.0787768	5.92288e-06	42	4.57432e-05
Regulation of actin dynamics for phagocytic cup formation	reactome	0.0714725	5.95183e-06	383	4.57432e-05
Purine catabolism	reactome	0.0501571	5.98306e-06	408	4.57474e-05
SUMOylation of SUMOylation proteins	reactome	0.0813989	6.61386e-06	35	5.03126e-05
E2F-enabled inhibition of pre-replication complex formation	reactome	0.11797	6.84606e-06	9	5.18146e-05
Generation of second messenger molecules	reactome	0.078907	7.0109e-06	104	5.27942e-05
Regulation of PTEN stability and activity	reactome	0.0857303	7.14402e-06	67	5.35263e-05
Hh mutants that don't undergo autocatalytic processing are degraded by ERAD	reactome	0.0800306	7.21382e-06	52	5.3779e-05
COPI-dependent Golgi-to-ER retrograde traffic	reactome	0.0621265	8.19642e-06	82	6.08003e-05
Cross-presentation of soluble exogenous antigens (endosomes)	reactome	0.0803178	8.43592e-06	50	6.17157e-05
SUMOylation of ubiquitinylation proteins	reactome	0.0877375	8.44371e-06	39	6.17157e-05
Amplification of signal from unattached kinetochores via a MAD2 inhibitory signal	reactome	0.070692	8.444e-06	94	6.17157e-05
Formation of the active cofactor, UDP-glucuronate	reactome	0.0787246	8.50923e-06	41	6.18891e-05
Transport of the SLBP independent Mature mRNA	reactome	0.0830893	8.98289e-06	35	6.50169e-05
Acetylcholine Neurotransmitter Release Cycle	reactome	0.0568945	9.56656e-06	202	6.8907e-05
GLI3 is processed to GLI3R by the proteasome	reactome	0.0941146	1.0005e-05	56	7.17187e-05
snRNP Assembly	reactome	0.0739894	1.04097e-05	57	7.42625e-05
Interleukin-1 signaling	reactome	0.0799544	1.06063e-05	99	7.5305e-05
Degradation of DVL	reactome	0.0779519	1.06988e-05	53	7.56018e-05
Activation of the pre-replicative complex	reactome	0.0887321	1.16658e-05	33	8.20457e-05
cell division	reactome	0.209742	1.26943e-05	4	8.88603e-05
Unblocking of NMDA receptors, glutamate binding and activation	reactome	0.0559884	1.29185e-05	368	9.00067e-05
Mitochondrial calcium ion transport	reactome	0.0569397	1.35893e-05	344	9.42404e-05
Vif-mediated degradation of APOBEC3G	reactome	0.0869643	1.37116e-05	54	9.46485e-05
Phosphorylation of the APC/C	reactome	0.097152	1.5886e-05	19	0.000109152
Viral Messenger RNA Synthesis	reactome	0.0827388	1.67258e-05	44	0.000114395
G2/M DNA replication checkpoint	reactome	0.165061	1.76463e-05	5	0.00012014
Import of palmitoyl-CoA into the mitochondrial matrix	reactome	0.0605729	1.82978e-05	162	0.000124009
ISG15 antiviral mechanism	reactome	0.0791938	1.85261e-05	79	0.000124988
Glucuronidation	reactome	0.0885019	2.14886e-05	22	0.000144322
Regulation of Glucokinase by Glucokinase Regulatory Protein	reactome	0.0746124	2.18151e-05	42	0.000145858
Clearance of seratonin	reactome	0.0564188	2.39533e-05	171	0.000159439
Reuptake of GABA	reactome	0.0571024	2.41284e-05	167	0.000159891
Ethanol oxidation	reactome	0.0593291	2.45519e-05	151	0.000161977
AURKA Activation by TPX2	reactome	0.0859862	2.51486e-05	72	0.000165132
SUMOylation of DNA replication proteins	reactome	0.0761124	2.52516e-05	46	0.000165132
Glutamate Neurotransmitter Release Cycle	reactome	0.0555598	2.80257e-05	303	0.000182473
Degradation of GLI2 by the proteasome	reactome	0.09269	3.01626e-05	56	0.000194983
Degradation of the extracellular matrix	reactome	0.0619577	3.02086e-05	70	0.000194983
Gluconeogenesis	reactome	0.0551516	3.437e-05	218	0.000220887
Antigen Presentation: Folding, assembly and peptide loading of class I MHC	reactome	0.0706522	3.48572e-05	74	0.000223056
Activation of AMPA receptors	reactome	0.0561317	3.56427e-05	361	0.000227108
Degradation of GLI1 by the proteasome	reactome	0.0884728	3.63677e-05	56	0.000230741
Polymerase switching on the C-strand of the telomere	reactome	0.0952955	3.82441e-05	14	0.000240599
Polymerase switching	reactome	0.0952955	3.82441e-05	14	0.000240599
Intestinal infectious diseases	reactome	0.198156	3.93594e-05	2	0.000246575
Regulation of TP53 Activity through Phosphorylation	reactome	0.0812201	4.12836e-05	88	0.000257548
Regulation of APC/C activators between G1/S and early anaphase	reactome	0.0976804	4.17135e-05	26	0.000258889
IRAK4 deficiency (TLR2/4)	reactome	0.0984294	4.21142e-05	10	0.000258889
MyD88 deficiency (TLR2/4)	reactome	0.0984294	4.21142e-05	10	0.000258889
Nonsense Mediated Decay (NMD) independent of the Exon Junction Complex (EJC)	reactome	0.0650161	4.21931e-05	98	0.000258889
MAPK6/MAPK4 signaling	reactome	0.0837307	5.2353e-05	87	0.000319911
Synthesis of UDP-N-acetyl-glucosamine	reactome	0.0612485	6.16904e-05	96	0.00037543
Chk1/Chk2(Cds1) mediated inactivation of Cyclin B:Cdk1 complex	reactome	0.157547	6.36245e-05	13	0.000385626
Transcription of E2F targets under negative control by p107 (RBL1) and p130 (RBL2) in complex with HDAC1	reactome	0.0881255	6.61019e-05	31	0.00039902
Phosphorylation of proteins involved in the G2/M transition by Cyclin A:Cdc2 complexes	reactome	0.211845	7.15579e-05	3	0.000430213
The retinoid cycle in cones (daylight vision)	reactome	0.0824427	7.98145e-05	29	0.000477925
tRNA processing in the nucleus	reactome	0.0660902	9.54404e-05	59	0.000569206
Regulation of PLK1 Activity at G2/M Transition	reactome	0.0863447	9.66349e-05	87	0.000574035
Presynaptic phase of homologous DNA pairing and strand exchange	reactome	0.0824613	9.74689e-05	39	0.000576691
Iron uptake and transport	reactome	0.0701377	9.8825e-05	36	0.000582404
HDR through Homologous Recombination (HRR)	reactome	0.0852527	0.000101224	48	0.000594191
SUMOylation of RNA binding proteins	reactome	0.0756434	0.00010794	47	0.000631133
Selenocysteine synthesis	reactome	0.0678985	0.000110009	115	0.000639989
Nonsense Mediated Decay (NMD) enhanced by the Exon Junction Complex (EJC)	reactome	0.0644137	0.000110313	116	0.000639989
MASTL Facilitates Mitotic Progression	reactome	0.113514	0.000117989	10	0.000681868
SRP-dependent cotranslational protein targeting to membrane	reactome	0.0619215	0.00012904	115	0.000742853
Cyclin D associated events in G1	reactome	0.0976084	0.000134351	44	0.000770449
Loss of Nlp from mitotic centrosomes	reactome	0.0829383	0.000156484	69	0.000890523
Loss of proteins required for interphase microtubule organization from the centrosome	reactome	0.0829383	0.000156484	69	0.000890523
Collagen degradation	reactome	0.0709229	0.000161998	25	0.0009184
mRNA decay by 3' to 5' exoribonuclease	reactome	0.089042	0.000162873	34	0.000919864
Asparagine N-linked glycosylation	reactome	0.0949112	0.00016396	13	0.000922505
UCH proteinases	reactome	0.0668082	0.00017536	102	0.000982941
Phosphate bond hydrolysis by NUDT proteins	reactome	0.107262	0.000178394	24	0.000996202
CHL1 interactions	reactome	0.115663	0.000185574	9	0.00103243
Glutathione synthesis and recycling	reactome	0.0558968	0.00019029	168	0.00105473
Phase 0 - rapid depolarisation	reactome	0.055329	0.00019791	355	0.00108887
TRP channels	reactome	0.055329	0.00019791	355	0.00108887
Cyclin E associated events during G1/S transition	reactome	0.105658	0.000203894	30	0.00111767
Activation of E2F1 target genes at G1/S	reactome	0.0849284	0.000206068	29	0.00112545
SUMOylation of DNA damage response and repair proteins	reactome	0.0667392	0.000208319	75	0.00113359
Biosynthesis of the N-glycan precursor (dolichol lipid-linked oligosaccharide, LLO) and transfer to a nascent protein	reactome	0.0678206	0.000209612	27	0.00113648
rRNA modification in the nucleus and cytosol	reactome	0.0640493	0.00022117	61	0.0011948
Phase I - Functionalization of compounds	reactome	0.0697551	0.000226734	55	0.00122043
Tryptophan catabolism	reactome	0.0643101	0.000231171	39	0.00123984
Transcriptional regulation by RUNX2	reactome	0.107438	0.000254005	29	0.00135743
CDC6 association with the ORC:origin complex	reactome	0.0851172	0.000285856	11	0.00152219
Activation of Na-permeable kainate receptors	reactome	0.0575955	0.000288106	163	0.00152871
Assembly of the pre-replicative complex	reactome	0.0785162	0.000382581	15	0.0020228
Toll Like Receptor TLR6:TLR2 Cascade	reactome	0.118508	0.000435182	4	0.00229278
Transport of nucleotide sugars	reactome	0.0496019	0.000437501	128	0.00229688
Recruitment of NuMA to mitotic centrosomes	reactome	0.0776603	0.000454953	80	0.00238012

## Sheet: Table S8
Significant pathways were identified by CTpathway for TCGA COAD data at a significance level of false discovery rate (FDR) < 0.01.													Liu et al.
pathway_name	database	score	p_value	node_number	FDR
Androgen biosynthesis	Humancyc	0.332305	7.63373e-05	17	0.000482284
purine nucleotides de novo biosynthesis II	Humancyc	0.332773	8.66065e-08	140	2.06124e-05
L-dopachrome biosynthesis	Humancyc	0.574059	2.17901e-07	4	2.59302e-05
NADH repair	Humancyc	0.423872	5.11084e-07	38	2.86187e-05
tetrahydrobiopterin biosynthesis I	Humancyc	0.316725	6.01234e-07	75	2.86187e-05
tetrahydrobiopterin biosynthesis II	Humancyc	0.316725	6.01234e-07	75	2.86187e-05
thyroid hormone biosynthesis	Humancyc	0.292625	8.64627e-07	47	3.42969e-05
(S)-reticuline biosynthesis II	Humancyc	0.469295	1.11639e-06	6	3.56584e-05
inosine-5'-phosphate biosynthesis II	Humancyc	0.350502	1.1986e-06	67	3.56584e-05
calcium transport I	Humancyc	0.375263	1.47736e-06	62	3.9068e-05
triacylglycerol degradation	Humancyc	0.294366	4.3166e-06	35	0.000102735
dTMP de novo biosynthesis	Humancyc	0.286623	5.08757e-06	85	0.000110077
glutathione redox reactions I	Humancyc	0.267307	6.10454e-06	129	0.00011811
tryptophan degradation III (eukaryotic)	Humancyc	0.268551	6.45141e-06	192	0.00011811
tyrosine biosynthesis IV	Humancyc	0.368478	8.93272e-06	11	0.000151856
glutamate biosynthesis II	Humancyc	0.260646	1.05248e-05	135	0.000156557
glutamate degradation X	Humancyc	0.260646	1.05248e-05	135	0.000156557
ethanol degradation IV	Humancyc	0.258619	1.7652e-05	204	0.000247128
superoxide radicals degradation	Humancyc	0.280075	2.89977e-05	56	0.000375964
triacylglycerol biosynthesis	Humancyc	0.309761	3.06191e-05	155	0.000375964
5-aminoimidazole ribonucleotide biosynthesis I	Humancyc	0.35335	3.15936e-05	76	0.000375964
tryptophan degradation to 2-amino-3-carboxymuconate semialdehyde	Humancyc	0.286401	3.41502e-05	70	0.000387036
glycine degradation (creatine biosynthesis)	Humancyc	0.33922	3.65105e-05	40	0.000394977
gamma-glutamyl cycle	Humancyc	0.296349	6.4996e-05	155	0.000672567
mevalonate pathway I	Humancyc	0.28332	8.12852e-05	199	0.000776493
uridine-5'-phosphate biosynthesis	Humancyc	0.352372	8.15644e-05	70	0.000776493
urea cycle	Humancyc	0.239329	0.000114174	416	0.00104513
dopamine degradation	Humancyc	0.340576	0.000135006	69	0.00119005
glutamine degradation I	Humancyc	0.324572	0.000155429	36	0.00132115
4-hydroxybenzoate biosynthesis	Humancyc	0.3138	0.000169497	34	0.00134468
4-hydroxyphenylpyruvate biosynthesis	Humancyc	0.3138	0.000169497	34	0.00134468
catecholamine biosynthesis	Humancyc	0.344338	0.000218922	22	0.00168075
1,25-dihydroxyvitamin D3 biosynthesis	Humancyc	0.288422	0.000249607	52	0.00185645
glutamine biosynthesis I	Humancyc	0.308905	0.000295989	110	0.00213471
heme biosynthesis II	Humancyc	0.286658	0.000315041	98	0.00220529
superpathway of geranylgeranyldiphosphate biosynthesis I (via mevalonate)	Humancyc	0.280351	0.000332389	206	0.00226024
serotonin and melatonin biosynthesis	Humancyc	0.303786	0.000385933	76	0.00255144
citrulline-nitric oxide cycle	Humancyc	0.274908	0.000429363	85	0.00273596
ketogenesis	Humancyc	0.257894	0.000436834	238	0.00273596
superpathway of cholesterol biosynthesis	Humancyc	0.27453	0.000477658	215	0.00291494
NAD biosynthesis II (from tryptophan)	Humancyc	0.259474	0.000513441	193	0.00305498
fatty acid activation	Humancyc	0.258505	0.000555791	103	0.0032263
ketolysis	Humancyc	0.255762	0.000578437	242	0.00327781
Heterotrimeric GPCR signaling pathway (through G alpha q, PLC beta and ERK cascade) ( GPCR signaling (G alpha q) )	inoh	0.322885	5.36519e-09	235	4.99901e-07
Heterotrimeric GPCR signaling pathway (through_G alpha s_ACs_PKA_BRaf_and_ERKcascade)(canonical) ( GPCR signaling (G alpha s, PKA and ERK) )	inoh	0.31929	8.4492e-09	223	4.99901e-07
Heterotrimeric GPCR signaling pathway (through G alpha i and pertussis toxin) ( GPCR signaling (pertussis toxin) )	inoh	0.324938	9.80198e-09	224	4.99901e-07
G alpha s GDP-GTP exchange signaling ( GPCR signaling (G alpha q) )	inoh	0.45207	1.08121e-07	35	2.68871e-06
G alpha s GDP-GTP exchange signaling ( GPCR signaling (cholera toxin) )	inoh	0.441236	1.19488e-07	35	2.68871e-06
G alpha s GDP-GTP exchange signaling ( GPCR signaling (G alpha s, PKA and ERK) )	inoh	0.441236	1.19488e-07	35	2.68871e-06
G alpha i GDP-GTP exchange signaling ( GPCR signaling (pertussis toxin) )	inoh	0.472993	1.23013e-07	36	2.68871e-06
Mammalian Wnt signaling pathway ( Mammalian Wnt signaling pathway Diagram )	inoh	0.339451	6.47484e-07	49	1.23831e-05
Signaling with Wnt (Canonical) ( Canonical Wnt signaling pathway Diagram )	inoh	0.355134	4.08374e-06	47	6.94236e-05
Integrin signaling pathway ( Integrin signaling pathway )	inoh	0.365106	1.14771e-05	120	0.000175599
FGF signaling pathway ( FGF signaling pathway )	inoh	0.375609	4.2998e-05	44	0.000598063
G alpha q GDP-GTP exchange signaling ( GPCR GroupI metabotropic glutamate receptor signaling pathway )	inoh	0.74431	9.09152e-05	6	0.00115917
Canonical Wnt signaling pathway ( Canonical Wnt signaling pathway Diagram )	inoh	0.366328	0.000117155	56	0.00137882
hsa05226	KEGG	0.397634	5.57768e-09	148	1.40912e-06
hsa04550	KEGG	0.407985	9.42553e-09	109	1.40912e-06
hsa04610	KEGG	0.309077	2.67095e-08	55	2.59803e-06
hsa04024	KEGG	0.392335	3.91274e-08	196	2.59803e-06
hsa00053	KEGG	0.407076	4.97942e-08	21	2.59803e-06
hsa04060	KEGG	0.266457	6.70582e-08	284	2.59803e-06
hsa04022	KEGG	0.352734	7.17748e-08	153	2.59803e-06
hsa04915	KEGG	0.472866	7.28612e-08	126	2.59803e-06
hsa04713	KEGG	0.547949	7.82016e-08	96	2.59803e-06
hsa05224	KEGG	0.396856	1.0535e-07	145	2.61158e-06
hsa04916	KEGG	0.435898	1.09112e-07	101	2.61158e-06
hsa00830	KEGG	0.337966	1.19431e-07	67	2.61158e-06
hsa00040	KEGG	0.337629	1.24568e-07	33	2.61158e-06
hsa00982	KEGG	0.316017	1.28218e-07	72	2.61158e-06
hsa04727	KEGG	0.575924	1.31016e-07	69	2.61158e-06
hsa04976	KEGG	0.491911	1.48263e-07	29	2.77066e-06
hsa04020	KEGG	0.334569	1.79272e-07	180	3.07151e-06
hsa04724	KEGG	0.540864	1.84907e-07	98	3.07151e-06
hsa04270	KEGG	0.357873	2.29887e-07	114	3.6177e-06
hsa04080	KEGG	0.324612	2.8573e-07	28	4.26495e-06
hsa00140	KEGG	0.313479	2.99545e-07	59	4.26495e-06
hsa05034	KEGG	0.449984	3.47018e-07	167	4.71628e-06
hsa04261	KEGG	0.394642	3.79796e-07	144	4.93734e-06
hsa04970	KEGG	0.413695	4.29529e-07	52	5.1061e-06
hsa05204	KEGG	0.314923	4.32063e-07	68	5.1061e-06
hsa04726	KEGG	0.568407	4.44009e-07	85	5.1061e-06
hsa04014	KEGG	0.401826	4.67395e-07	229	5.17596e-06
hsa04950	KEGG	0.351555	6.12391e-07	24	6.37017e-06
hsa05217	KEGG	0.366023	6.17843e-07	59	6.37017e-06
hsa04512	KEGG	0.307018	6.52724e-07	81	6.50549e-06
hsa00980	KEGG	0.300266	8.75708e-07	74	8.44634e-06
hsa04725	KEGG	0.579574	1.1563e-06	95	1.08042e-05
hsa00350	KEGG	0.33531	1.26229e-06	35	1.13378e-05
hsa05033	KEGG	0.457504	1.28925e-06	11	1.13378e-05
hsa04742	KEGG	0.412068	1.55225e-06	53	1.32607e-05
hsa04670	KEGG	0.358654	2.00792e-06	105	1.66769e-05
hsa05414	KEGG	0.360165	2.85299e-06	76	2.30552e-05
hsa04514	KEGG	0.271417	3.13997e-06	117	2.47066e-05
hsa04728	KEGG	0.534495	3.41241e-06	124	2.61618e-05
hsa00983	KEGG	0.293146	3.71099e-06	79	2.77397e-05
hsa03320	KEGG	0.322297	4.10962e-06	67	2.99702e-05
hsa04151	KEGG	0.366157	8.55247e-06	353	6.06189e-05
hsa04510	KEGG	0.35929	8.73542e-06	199	6.06189e-05
hsa04960	KEGG	0.4435	8.9205e-06	30	6.06189e-05
hsa05410	KEGG	0.360043	1.01511e-05	25	6.74485e-05
hsa00330	KEGG	0.280035	1.12875e-05	50	7.33688e-05
hsa04924	KEGG	0.397843	1.2979e-05	53	8.25684e-05
hsa00860	KEGG	0.286431	1.35324e-05	39	8.42957e-05
hsa04015	KEGG	0.322494	1.65427e-05	202	9.98184e-05
hsa04260	KEGG	0.342905	1.6692e-05	13	9.98184e-05
hsa04934	KEGG	0.394283	1.82075e-05	137	0.000106746
hsa00360	KEGG	0.359285	1.89597e-05	16	0.000109018
hsa04310	KEGG	0.380777	2.31576e-05	144	0.000130644
hsa04062	KEGG	0.447874	4.47008e-05	188	0.00024751
hsa04921	KEGG	0.367554	4.8166e-05	150	0.000261848
hsa04972	KEGG	0.338438	5.39221e-05	34	0.000287905
hsa04371	KEGG	0.457513	8.28635e-05	133	0.00043467
hsa05200	KEGG	0.343315	9.59275e-05	454	0.000494523
hsa04971	KEGG	0.403763	0.000102806	57	0.000520999
hsa04744	KEGG	0.421105	0.000118258	27	0.000589321
hsa00071	KEGG	0.307402	0.000135716	42	0.000665229
hsa00592	KEGG	0.303753	0.00014226	25	0.00068606
hsa00400	KEGG	0.462532	0.000181758	5	0.000862631
hsa04978	KEGG	0.328574	0.00021326	8	0.000996323
hsa04614	KEGG	0.406366	0.000303771	4	0.00139734
hsa04360	KEGG	0.312702	0.000355033	166	0.00160841
hsa04961	KEGG	0.497364	0.000625473	35	0.00279129
Wnt	netpath	0.417706	0.000126524	106	0.00341615
Thyrotropin-releasing hormone receptor signaling pathway	panther	0.491784	2.63319e-08	95	2.63591e-06
Heterotrimeric G-protein signaling pathway-Gq alpha and Go alpha mediated pathway	panther	0.414607	4.85438e-08	146	2.63591e-06
Muscarinic acetylcholine receptor 1 and 3 signaling pathway	panther	0.499376	7.2802e-08	93	2.63591e-06
Nicotine pharmacodynamics pathway	panther	0.435315	8.17336e-08	80	2.63591e-06
Plasminogen activating cascade	panther	0.492265	1.12301e-07	17	2.8701e-06
Beta2 adrenergic receptor signaling pathway	panther	0.530014	1.33493e-07	78	2.8701e-06
Oxytocin receptor mediated signaling pathway	panther	0.671467	1.58617e-07	38	2.91994e-06
Beta1 adrenergic receptor signaling pathway	panther	0.527181	1.87543e-07	78	2.91994e-06
Endogenous_cannabinoid_signaling	panther	0.933132	2.03717e-07	18	2.91994e-06
Ionotropic glutamate receptor pathway	panther	0.37678	2.79361e-07	79	3.34574e-06
Muscarinic acetylcholine receptor 2 and 4 signaling pathway	panther	0.51185	3.20143e-07	66	3.34574e-06
5HT2 type receptor mediated signaling pathway	panther	0.577294	3.24224e-07	51	3.34574e-06
Cortocotropin releasing factor receptor signaling pathway	panther	0.722368	3.43442e-07	30	3.34574e-06
Histamine H1 receptor mediated signaling pathway	panther	0.631524	3.63103e-07	41	3.34574e-06
Cadherin signaling pathway	panther	0.301644	4.08237e-07	150	3.51084e-06
5HT1 type receptor mediated signaling pathway	panther	0.655924	5.20242e-07	45	4.19445e-06
Heterotrimeric G-protein signaling pathway-Gi alpha and Gs alpha mediated pathway	panther	0.40035	9.85766e-07	142	7.48023e-06
B cell activation	panther	0.375231	2.01801e-06	109	1.44624e-05
Heterotrimeric G-protein signaling pathway-rod outer segment phototransduction	panther	0.899166	2.25746e-06	29	1.5327e-05
Alzheimer disease-amyloid secretase pathway	panther	0.371817	2.53802e-06	89	1.63702e-05
MYO signaling pathway	panther	0.416065	2.79071e-06	6	1.7143e-05
Opioid proopiomelanocortin pathway	panther	0.659858	3.63459e-06	43	2.03589e-05
ALP23B signaling pathway	panther	0.487088	3.63572e-06	3	2.03589e-05
Opioid proenkephalin pathway	panther	0.649693	3.7877e-06	43	2.03589e-05
Blood coagulation	panther	0.342446	4.99097e-06	38	2.57534e-05
Alzheimer disease-presenilin pathway	panther	0.355883	6.8039e-06	95	3.37578e-05
Inflammation mediated by chemokine and cytokine signaling pathway	panther	0.358357	1.13657e-05	210	5.43026e-05
Activin beta signaling_pathway	panther	0.398908	2.55936e-05	5	0.000117913
GABA-B receptor II signaling	panther	0.672124	5.50052e-05	35	0.000244678
Enkephalin release	panther	0.74194	7.33944e-05	36	0.000315596
Alpha adrenergic receptor signaling pathway	panther	0.384422	7.85144e-05	16	0.000326721
Metabotropic glutamate receptor group III pathway	panther	0.692554	0.000154758	36	0.000619562
Metabotropic glutamate receptor group II pathway	panther	0.721998	0.000158493	35	0.000619562
Metabotropic glutamate receptor group I pathway	panther	0.470858	0.000175274	47	0.000665011
Nicotinic acetylcholine receptor signaling pathway	panther	0.263064	0.000236126	81	0.000870294
FOXA2 and FOXA3 transcription factor networks	pid	0.454257	4.36157e-08	45	9.24653e-06
Beta1 integrin cell surface interactions	pid	0.326771	1.02404e-07	68	1.05124e-05
Wnt signaling network	pid	0.356142	1.48761e-07	29	1.05124e-05
Beta3 integrin cell surface interactions	pid	0.327863	4.83891e-07	43	2.56462e-05
AP-1 transcription factor network	pid	0.442062	9.93592e-07	71	3.60266e-05
Validated transcriptional targets of AP1 family members Fra1 and Fra2	pid	0.408416	1.01962e-06	37	3.60266e-05
Visual signal transduction: Rods	pid	0.401894	1.71259e-06	80	4.77528e-05
Visual signal transduction: Cones	pid	0.376799	1.80199e-06	80	4.77528e-05
PAR4-mediated thrombin signaling events	pid	0.383984	2.43583e-06	73	5.73773e-05
LPA receptor mediated events	pid	0.359391	5.13267e-06	264	0.000103651
PDGFR-alpha signaling pathway	pid	0.359133	5.37812e-06	175	0.000103651
Effects of Botulinum toxin	pid	0.392029	6.29355e-06	41	0.000111186
N-cadherin signaling events	pid	0.417331	9.16198e-06	83	0.000149411
Syndecan-1-mediated signaling events	pid	0.378728	1.72891e-05	141	0.000261807
Calcium signaling in the CD4+ TCR pathway	pid	0.354242	3.02687e-05	69	0.000427798
PAR1-mediated thrombin signaling events	pid	0.368318	3.30863e-05	161	0.000438394
Sphingosine 1-phosphate (S1P) pathway	pid	0.429559	6.41495e-05	20	0.000799982
Urokinase-type plasminogen activator (uPA) and uPAR-mediated signaling	pid	0.418094	0.000116071	116	0.00136705
Validated transcriptional targets of deltaNp63 isoforms	pid	0.336076	0.000125481	47	0.0014001
Syndecan-4-mediated signaling events	pid	0.405319	0.000171197	42	0.00181469
Integrins in angiogenesis	pid	0.356227	0.000205243	192	0.00207198
Beta2 integrin cell surface interactions	pid	0.278188	0.000320892	29	0.00309223
FOXM1 transcription factor network	pid	0.491138	0.000362805	42	0.00334412
Formation of the cornified envelope	reactome	0.31213	1.00008e-09	77	3.18509e-07
Neurotransmitter receptors and postsynaptic signal transmission	reactome	0.354332	1.69738e-09	414	3.18509e-07
Ion transport by P-type ATPases	reactome	0.353121	2.19851e-09	477	3.18509e-07
ADP signalling through P2Y purinoceptor 1	reactome	0.967075	2.3437e-09	25	3.18509e-07
Keratinization	reactome	0.462127	2.99517e-09	67	3.18509e-07
Phase 2 - plateau phase	reactome	0.369982	3.05065e-09	366	3.18509e-07
Reduction of cytosolic Ca++ levels	reactome	0.356769	3.17749e-09	329	3.18509e-07
Sperm Motility And Taxes	reactome	0.369091	3.24677e-09	369	3.18509e-07
Multifunctional anion exchangers	reactome	0.347254	3.59193e-09	187	3.18509e-07
Stimuli-sensing channels	reactome	0.336301	3.97918e-09	508	3.18509e-07
Cation-coupled Chloride cotransporters	reactome	0.34771	4.0817e-09	303	3.18509e-07
Ion homeostasis	reactome	0.350835	4.5396e-09	537	3.18509e-07
Unblocking of NMDA receptors, glutamate binding and activation	reactome	0.352756	4.70599e-09	368	3.18509e-07
Sodium/Calcium exchangers	reactome	0.347749	5.5958e-09	534	3.18509e-07
Activation of the phototransduction cascade	reactome	0.358059	5.68657e-09	354	3.18509e-07
Reuptake of GABA	reactome	0.338813	5.70798e-09	167	3.18509e-07
Activation of AMPA receptors	reactome	0.353988	6.08623e-09	361	3.18509e-07
Bicarbonate transporters	reactome	0.374562	6.36107e-09	222	3.18509e-07
Deregulated CDK5 triggers multiple neurodegenerative pathways in Alzheimer's disease models	reactome	0.362381	6.49884e-09	258	3.18509e-07
Mitochondrial calcium ion transport	reactome	0.351172	6.67722e-09	344	3.18509e-07
Creatine metabolism	reactome	0.386206	7.12645e-09	103	3.18509e-07
Clearance of seratonin	reactome	0.333564	7.15298e-09	171	3.18509e-07
Inositol transporters	reactome	0.386531	7.57401e-09	94	3.18509e-07
Highly sodium permeable acetylcholine nicotinic receptors	reactome	0.365206	7.64062e-09	157	3.18509e-07
Phase 0 - rapid depolarisation	reactome	0.35497	7.91896e-09	355	3.18509e-07
TRP channels	reactome	0.35497	7.91896e-09	355	3.18509e-07
G alpha (i) signalling events	reactome	0.3484	7.95666e-09	313	3.18509e-07
Smooth Muscle Contraction	reactome	0.355134	8.2373e-09	190	3.18509e-07
Sodium-coupled sulphate, di- and tri-carboxylate transporters	reactome	0.386562	8.29263e-09	100	3.18509e-07
Elevation of cytosolic Ca2+ levels	reactome	0.360371	8.76223e-09	235	3.18509e-07
Organic anion transporters	reactome	0.317024	8.82166e-09	186	3.18509e-07
Na+/Cl- dependent neurotransmitter transporters	reactome	0.325666	9.55906e-09	217	3.18509e-07
Long-term potentiation	reactome	0.371008	9.6402e-09	135	3.18509e-07
Glutamate Neurotransmitter Release Cycle	reactome	0.32664	9.70984e-09	303	3.18509e-07
Transport of bile salts and organic acids, metal ions and amine compounds	reactome	0.331488	1.02794e-08	162	3.18509e-07
Metal sequestration by antimicrobial proteins	reactome	0.409418	1.06859e-08	95	3.18509e-07
Activation of G protein gated Potassium channels	reactome	0.38316	1.09548e-08	135	3.18509e-07
TWIK-releated acid-sensitive K+ channel (TASK)	reactome	0.38316	1.09548e-08	135	3.18509e-07
Activation of Ca-permeable Kainate Receptor	reactome	0.360587	1.11903e-08	239	3.18509e-07
Activation of Na-permeable kainate receptors	reactome	0.362654	1.12157e-08	163	3.18509e-07
Thyroxine biosynthesis	reactome	0.363771	1.15149e-08	116	3.18509e-07
Vitamin C (ascorbate) metabolism	reactome	0.3714	1.16311e-08	100	3.18509e-07
Highly calcium permeable nicotinic acetylcholine receptors	reactome	0.361812	1.1849e-08	232	3.18509e-07
Highly calcium permeable postsynaptic nicotinic acetylcholine receptors	reactome	0.361812	1.1849e-08	232	3.18509e-07
Presynaptic depolarization and calcium channel opening	reactome	0.361812	1.1849e-08	232	3.18509e-07
Transport of vitamins, nucleosides, and related molecules	reactome	0.382428	1.33031e-08	97	3.18509e-07
Nicotinamide salvaging	reactome	0.338496	1.36631e-08	141	3.18509e-07
Ca2+ pathway	reactome	0.333114	1.37157e-08	455	3.18509e-07
ATP sensitive Potassium channels	reactome	0.38316	1.413e-08	135	3.18509e-07
Phase 3 - rapid repolarisation	reactome	0.38316	1.413e-08	135	3.18509e-07
Ca activated K+ channels	reactome	0.38316	1.413e-08	135	3.18509e-07
Classical Kir channels	reactome	0.38316	1.413e-08	135	3.18509e-07
Defective ABCC8 can cause hypoglycemias and hyperglycemias	reactome	0.38316	1.413e-08	135	3.18509e-07
Inhibition of voltage gated Ca2+ channels via Gbeta/gamma subunits	reactome	0.38316	1.413e-08	135	3.18509e-07
Phase 1 - inactivation of fast Na+ channels	reactome	0.38316	1.413e-08	135	3.18509e-07
Phase 4 - resting membrane potential	reactome	0.38316	1.413e-08	135	3.18509e-07
Potassium transport channels	reactome	0.38316	1.413e-08	135	3.18509e-07
Tandem of pore domain in a weak inwardly rectifying K+ channels (TWIK)	reactome	0.38316	1.413e-08	135	3.18509e-07
Tandem pore domain halothane-inhibited K+ channel (THIK)	reactome	0.38316	1.413e-08	135	3.18509e-07
TWIK related potassium channel (TREK)	reactome	0.38316	1.413e-08	135	3.18509e-07
TWIK-related alkaline pH activated K+ channel (TALK)	reactome	0.38316	1.413e-08	135	3.18509e-07
TWIK-related spinal cord K+ channel (TRESK)	reactome	0.38316	1.413e-08	135	3.18509e-07
Voltage gated Potassium channels	reactome	0.38316	1.413e-08	135	3.18509e-07
Transport of nucleosides and free purine and pyrimidine bases across the plasma membrane	reactome	0.387133	1.4191e-08	92	3.18509e-07
Striated Muscle Contraction	reactome	0.361921	1.42879e-08	159	3.18509e-07
G alpha (q) signalling events	reactome	0.366148	1.43192e-08	176	3.18509e-07
Intestinal hexose absorption	reactome	0.383165	1.43482e-08	94	3.18509e-07
FCERI mediated Ca+2 mobilization	reactome	0.335837	1.45262e-08	524	3.18509e-07
Acetylcholine Neurotransmitter Release Cycle	reactome	0.330543	1.50289e-08	202	3.24755e-07
Sodium-coupled phosphate cotransporters	reactome	0.38861	1.55178e-08	93	3.29589e-07
Amino acid transport across the plasma membrane	reactome	0.303235	1.56947e-08	266	3.29589e-07
Activation of Matrix Metalloproteinases	reactome	0.376242	1.61909e-08	33	3.35287e-07
Antigen activates B Cell Receptor (BCR) leading to generation of second messengers	reactome	0.329498	1.68761e-08	567	3.42788e-07
Amyloid fiber formation	reactome	0.350281	1.7013e-08	225	3.42788e-07
Cellular hexose transport	reactome	0.358686	1.76405e-08	119	3.50692e-07
Type II Na+/Pi cotransporters	reactome	0.387195	1.79669e-08	95	3.52482e-07
The NLRP3 inflammasome	reactome	0.400671	1.87149e-08	149	3.61252e-07
Calcineurin activates NFAT	reactome	0.358173	1.88985e-08	134	3.61252e-07
HCN channels	reactome	0.38051	2.02848e-08	160	3.82843e-07
Organic cation transport	reactome	0.385354	2.06811e-08	94	3.83673e-07
Inactivation, recovery and regulation of the phototransduction cascade	reactome	0.34654	2.08434e-08	212	3.83673e-07
CaM pathway	reactome	0.367012	2.15804e-08	126	3.91547e-07
Clearance of dopamine	reactome	0.370096	2.19996e-08	113	3.91547e-07
Glucagon-type ligand receptors	reactome	0.776047	2.2059e-08	33	3.91547e-07
Recycling of bile acids and salts	reactome	0.327613	2.54323e-08	213	4.43663e-07
Erythrocytes take up oxygen and release carbon dioxide	reactome	0.350133	2.60818e-08	98	4.43663e-07
Regulation of IGF Activity by IGFBP	reactome	0.336742	2.60834e-08	124	4.43663e-07
Glycerophospholipid biosynthesis	reactome	0.368227	2.61854e-08	132	4.43663e-07
Post-translational protein phosphorylation	reactome	0.334561	2.72262e-08	107	4.56116e-07
Synthesis of PC	reactome	0.325016	3.00126e-08	210	4.97208e-07
Effects of PIP2 hydrolysis	reactome	0.340397	3.21066e-08	398	5.26055e-07
ECM proteoglycans	reactome	0.379271	3.26773e-08	72	5.29585e-07
Import of palmitoyl-CoA into the mitochondrial matrix	reactome	0.34724	3.41253e-08	162	5.47106e-07
CLEC7A (Dectin-1) induces NFAT activation	reactome	0.34546	3.57497e-08	376	5.67051e-07
Peptide ligand-binding receptors	reactome	0.293186	3.61821e-08	105	5.67869e-07
Chemokine receptors bind chemokines	reactome	0.33566	3.78579e-08	48	5.87981e-07
Erythrocytes take up carbon dioxide and release oxygen	reactome	0.340848	3.82774e-08	102	5.88367e-07
Sodium/Proton exchangers	reactome	0.389374	3.98043e-08	138	6.05594e-07
Biotin transport and metabolism	reactome	0.374487	4.03079e-08	118	6.07062e-07
Thromboxane signalling through TP receptor	reactome	1.0138	4.18972e-08	23	6.20525e-07
Thrombin signalling through proteinase activated receptors (PARs)	reactome	0.910459	4.20342e-08	32	6.20525e-07
Glutathione synthesis and recycling	reactome	0.274643	4.38253e-08	168	6.40623e-07
Vasopressin regulates renal water homeostasis via Aquaporins	reactome	0.424162	4.44632e-08	129	6.43637e-07
phospho-PLA2 pathway	reactome	0.34326	4.61643e-08	160	6.61836e-07
Adrenaline,noradrenaline inhibits insulin secretion	reactome	0.922322	5.26504e-08	28	7.47635e-07
Synthesis of Leukotrienes (LT) and Eoxins (EX)	reactome	0.335883	5.5817e-08	70	7.85125e-07
VEGFR2 mediated cell proliferation	reactome	0.339682	6.01813e-08	407	8.31184e-07
Vitamin B5 (pantothenate) metabolism	reactome	0.292086	6.02065e-08	180	8.31184e-07
Surfactant metabolism	reactome	0.34183	6.14102e-08	134	8.40024e-07
Post-translational modification: synthesis of GPI-anchored proteins	reactome	0.316951	6.26946e-08	67	8.49797e-07
Reversible hydration of carbon dioxide	reactome	0.310394	6.45093e-08	77	8.66517e-07
Regulation of insulin secretion	reactome	0.329133	6.72721e-08	514	8.9556e-07
Assembly of collagen fibrils and other multimeric structures	reactome	0.347114	7.41129e-08	32	9.77896e-07
Aflatoxin activation and detoxification	reactome	0.355218	7.93224e-08	58	1.03745e-06
Common Pathway of Fibrin Clot Formation	reactome	0.406424	9.34736e-08	39	1.20176e-06
Glycogen breakdown (glycogenolysis)	reactome	0.290993	9.34972e-08	279	1.20176e-06
SHC-related events triggered by IGF1R	reactome	0.349791	1.10259e-07	136	1.4051e-06
Signalling to RAS	reactome	0.345411	1.18394e-07	135	1.49598e-06
GABA A receptor activation	reactome	0.313658	1.21245e-07	70	1.50647e-06
GABA A (rho) receptor activation	reactome	0.313658	1.21245e-07	70	1.50647e-06
ABC-family proteins mediated transport	reactome	0.331476	1.29946e-07	244	1.60123e-06
Glucuronidation	reactome	0.393422	1.35203e-07	22	1.65236e-06
Transport of inorganic cations/anions and amino acids/oligopeptides	reactome	0.365082	1.4664e-07	123	1.77756e-06
Regulation of gene expression in early pancreatic precursor cells	reactome	0.485088	1.55303e-07	12	1.79336e-06
SHC1 events in ERBB2 signaling	reactome	0.34979	1.56553e-07	137	1.79336e-06
Glucagon signaling in metabolic regulation	reactome	0.7755	1.59473e-07	26	1.79336e-06
ADP signalling through P2Y purinoceptor 12	reactome	1.08211	1.66191e-07	22	1.79336e-06
Transport of nucleotide sugars	reactome	0.259943	1.70641e-07	128	1.79336e-06
SHC-mediated cascade:FGFR4	reactome	0.346364	1.75607e-07	133	1.79336e-06
Activated NTRK2 signals through FRS2 and FRS3	reactome	0.346364	1.75607e-07	133	1.79336e-06
Activated NTRK2 signals through RAS	reactome	0.346364	1.75607e-07	133	1.79336e-06
Activated NTRK3 signals through RAS	reactome	0.346364	1.75607e-07	133	1.79336e-06
Erythropoietin activates RAS	reactome	0.346364	1.75607e-07	133	1.79336e-06
FRS-mediated FGFR1 signaling	reactome	0.346364	1.75607e-07	133	1.79336e-06
FRS-mediated FGFR2 signaling	reactome	0.346364	1.75607e-07	133	1.79336e-06
FRS-mediated FGFR3 signaling	reactome	0.346364	1.75607e-07	133	1.79336e-06
FRS-mediated FGFR4 signaling	reactome	0.346364	1.75607e-07	133	1.79336e-06
GRB2 events in EGFR signaling	reactome	0.346364	1.75607e-07	133	1.79336e-06
GRB2 events in ERBB2 signaling	reactome	0.346364	1.75607e-07	133	1.79336e-06
Ras activation upon Ca2+ influx through NMDA receptor	reactome	0.346364	1.75607e-07	133	1.79336e-06
SHC-mediated cascade:FGFR1	reactome	0.346364	1.75607e-07	133	1.79336e-06
SHC-mediated cascade:FGFR2	reactome	0.346364	1.75607e-07	133	1.79336e-06
SHC-mediated cascade:FGFR3	reactome	0.346364	1.75607e-07	133	1.79336e-06
SHC1 events in EGFR signaling	reactome	0.346364	1.75607e-07	133	1.79336e-06
SHC1 events in ERBB4 signaling	reactome	0.346364	1.75607e-07	133	1.79336e-06
SOS-mediated signalling	reactome	0.346364	1.75607e-07	133	1.79336e-06
Presynaptic function of Kainate receptors	reactome	0.837256	1.789e-07	28	1.81456e-06
Insulin receptor signalling cascade	reactome	0.346978	1.84387e-07	136	1.85757e-06
Zinc efflux and compartmentalization by the SLC30 family	reactome	0.391562	1.91019e-07	39	1.91147e-06
Tie2 Signaling	reactome	0.344095	1.94607e-07	142	1.92626e-06
Role of phospholipids in phagocytosis	reactome	0.315985	1.95081e-07	496	1.92626e-06
Collagen biosynthesis and modifying enzymes	reactome	0.300731	1.98034e-07	67	1.94255e-06
Digestion of dietary lipid	reactome	0.342763	2.05713e-07	32	2.00469e-06
RAF/MAP kinase cascade	reactome	0.349206	2.19971e-07	136	2.12972e-06
Tetrahydrobiopterin (BH4) synthesis, recycling, salvage and regulation	reactome	0.394141	2.24106e-07	34	2.15575e-06
Interleukin-10 signaling	reactome	0.296556	2.32309e-07	46	2.22033e-06
Activated point mutants of FGFR2	reactome	0.355052	2.34995e-07	17	2.23171e-06
Antimicrobial peptides	reactome	0.443232	2.54595e-07	22	2.40254e-06
Interaction between L1 and Ankyrins	reactome	0.309834	2.7502e-07	29	2.57896e-06
Zinc influx into cells by the SLC39 gene family	reactome	0.38641	2.81421e-07	37	2.62249e-06
O-linked glycosylation of mucins	reactome	0.313543	2.84368e-07	62	2.6335e-06
G-protein activation	reactome	0.902436	3.11355e-07	28	2.85723e-06
Degradation of the extracellular matrix	reactome	0.30522	3.1236e-07	70	2.85723e-06
Ficolins bind to repetitive carbohydrate structures on the target cell surface	reactome	0.452388	3.27336e-07	22	2.97596e-06
Lectin pathway of complement activation	reactome	0.418627	3.29433e-07	25	2.97688e-06
Glycoprotein hormones	reactome	0.397352	3.42946e-07	12	3.06286e-06
MET activates RAS signaling	reactome	0.343416	3.43057e-07	135	3.06286e-06
Integrin cell surface interactions	reactome	0.315944	3.75443e-07	66	3.33206e-06
CD209 (DC-SIGN) signaling	reactome	0.373792	3.83103e-07	164	3.37992e-06
Passive transport by Aquaporins	reactome	0.304877	3.92836e-07	52	3.4454e-06
Formation of the active cofactor, UDP-glucuronate	reactome	0.345355	3.97853e-07	41	3.469e-06
Class B/2 (Secretin family receptors)	reactome	0.301106	4.1833e-07	48	3.62634e-06
FGFR4 ligand binding and activation	reactome	0.375627	4.55268e-07	13	3.91369e-06
Metallothioneins bind metals	reactome	0.358311	4.56729e-07	22	3.91369e-06
G beta:gamma signalling through CDC42	reactome	1.08402	5.37919e-07	20	4.58307e-06
Class C/3 (Metabotropic glutamate/pheromone receptors)	reactome	0.39973	5.71891e-07	38	4.84482e-06
NCAM1 interactions	reactome	0.303	5.93971e-07	37	5.00345e-06
Prostacyclin signalling through prostacyclin receptor	reactome	1.08298	6.34706e-07	19	5.31655e-06
Metabolism of Angiotensinogen to Angiotensins	reactome	0.284451	6.56753e-07	100	5.4705e-06
Cooperation of PDCL (PhLP1) and TRiC/CCT in G-protein beta folding	reactome	0.714514	7.02304e-07	42	5.81741e-06
DAG and IP3 signaling	reactome	0.331657	8.34283e-07	293	6.87246e-06
Intrinsic Pathway of Fibrin Clot Formation	reactome	0.352512	8.7422e-07	41	7.16188e-06
Physiological factors	reactome	0.374451	9.80663e-07	12	7.98999e-06
POU5F1 (OCT4), SOX2, NANOG activate genes related to proliferation	reactome	0.368307	1.04594e-06	13	8.47554e-06
PLC beta mediated events	reactome	0.332574	1.06625e-06	290	8.59338e-06
Intestinal lipid absorption	reactome	0.51362	1.14034e-06	4	9.14113e-06
Transport of organic anions	reactome	0.55899	1.31466e-06	6	1.04821e-05
Digestion	reactome	0.580171	1.3326e-06	3	1.05687e-05
NCAM signaling for neurite out-growth	reactome	0.366492	1.46163e-06	153	1.15307e-05
Collagen chain trimerization	reactome	0.33364	1.5118e-06	24	1.18637e-05
TFAP2 (AP-2) family regulates transcription of growth factors and their receptors	reactome	0.532497	1.6835e-06	24	1.314e-05
cGMP effects	reactome	0.297251	1.69207e-06	30	1.314e-05
Regulation of gene expression in beta cells	reactome	0.424088	1.77479e-06	23	1.3711e-05
FGFRL1 modulation of FGFR1 signaling	reactome	0.331642	2.04307e-06	13	1.57022e-05
Downstream signaling of activated FGFR1	reactome	0.315953	2.17758e-06	18	1.66501e-05
FGFR2c ligand binding and activation	reactome	0.345168	2.23051e-06	13	1.69678e-05
Dissolution of Fibrin Clot	reactome	0.390701	2.31616e-06	20	1.75299e-05
Release of Hh-Np from the secreting cell	reactome	0.383209	2.462e-06	8	1.84522e-05
Retinoid metabolism and transport	reactome	0.321605	2.46276e-06	60	1.84522e-05
Termination of O-glycan biosynthesis	reactome	0.363638	2.59862e-06	27	1.93727e-05
Dectin-2 family	reactome	0.416112	3.18513e-06	28	2.3627e-05
p130Cas linkage to MAPK signaling for integrins	reactome	0.461196	5.5598e-06	15	4.1038e-05
Insulin-like Growth Factor-2 mRNA Binding Proteins (IGF2BPs/IMPs/VICKZs) bind RNA	reactome	0.667318	6.08611e-06	7	4.47015e-05
Transport of fatty acids	reactome	0.417652	6.19274e-06	6	4.52616e-05
ABC transporters in lipid homeostasis	reactome	0.29356	6.82099e-06	37	4.96102e-05
Synthesis of bile acids and bile salts via 27-hydroxycholesterol	reactome	0.375182	7.21279e-06	14	5.22052e-05
FGFR1c ligand binding and activation	reactome	0.339006	7.94752e-06	12	5.72452e-05
Negative regulation of NMDA receptor-mediated neuronal transmission	reactome	0.413587	8.46066e-06	21	6.06483e-05
Glycerophospholipid catabolism	reactome	0.295737	9.14339e-06	30	6.52287e-05
GRB2:SOS provides linkage to MAPK signaling for Integrins	reactome	0.566203	1.17505e-05	15	8.34289e-05
Neurotransmitter clearance	reactome	0.310293	1.25677e-05	28	8.88078e-05
Negative regulation of TCF-dependent signaling by WNT ligand antagonists	reactome	0.323457	1.40559e-05	15	9.88552e-05
O-glycosylation of TSR domain-containing proteins	reactome	0.263192	1.43095e-05	39	0.000100166
The canonical retinoid cycle in rods (twilight vision)	reactome	0.298712	1.50578e-05	33	0.000104912
Regulation of FZD by ubiquitination	reactome	0.374299	1.58464e-05	17	0.000109893
FGFR3 mutant receptor activation	reactome	0.34933	1.68136e-05	12	0.000115525
Signaling by activated point mutants of FGFR3	reactome	0.34933	1.68136e-05	12	0.000115525
Synthesis, secretion, and deacylation of Ghrelin	reactome	0.315297	1.71975e-05	24	0.000117621
Transport and synthesis of PAPS	reactome	0.249167	1.7779e-05	55	0.000121043
Neurexins and neuroligins	reactome	0.282122	1.97248e-05	57	0.00013368
Basigin interactions	reactome	0.339459	1.98334e-05	25	0.000133808
HDL remodeling	reactome	0.336976	2.00065e-05	26	0.000134368
Extrinsic Pathway of Fibrin Clot Formation	reactome	0.370505	2.02119e-05	28	0.000135139
Signaling by Type 1 Insulin-like Growth Factor 1 Receptor (IGF1R)	reactome	0.484393	2.14758e-05	4	0.000142948
Cytosolic sulfonation of small molecules	reactome	0.295273	2.2931e-05	83	0.000151956
Regulation of signaling by NODAL	reactome	0.321914	2.47505e-05	12	0.000163288
EPH-Ephrin signaling	reactome	0.267252	2.63119e-05	22	0.000172824
Signaling by activated point mutants of FGFR1	reactome	0.327671	2.87884e-05	11	0.000188261
Class A/1 (Rhodopsin-like receptors)	reactome	0.439113	4.06709e-05	13	0.000264805
Nuclear Receptor transcription pathway	reactome	0.322425	5.34065e-05	51	0.000346214
Hydroxycarboxylic acid-binding receptors	reactome	0.504609	5.46056e-05	2	0.000352454
Signaling by NODAL	reactome	0.369659	6.09168e-05	23	0.000391496
TCF dependent signaling in response to WNT	reactome	0.295199	6.50861e-05	31	0.000416495
FGFR3c ligand binding and activation	reactome	0.327665	7.1912e-05	13	0.000458208
FGFR2b ligand binding and activation	reactome	0.331178	7.6279e-05	10	0.000482284
RA biosynthesis pathway	reactome	0.276053	8.06706e-05	31	0.00050751
Signaling by Activin	reactome	0.425143	8.5066e-05	16	0.000532913
LGI-ADAM interactions	reactome	0.337364	9.36825e-05	14	0.000584437
Interleukin-36 pathway	reactome	0.406189	0.000113358	7	0.000704234
Terminal pathway of complement	reactome	0.380493	0.000114776	8	0.00071009
Synthesis, secretion, and inactivation of Glucagon-like Peptide-1 (GLP-1)	reactome	0.410118	0.000122994	24	0.000757786
betaKlotho-mediated ligand binding	reactome	0.433953	0.000142946	3	0.000877091
Events associated with phagocytolytic activity of PMN cells	reactome	0.308253	0.00014449	14	0.00088293
Cell-extracellular matrix interactions	reactome	0.399188	0.000150004	10	0.00091288
Antagonism of Activin by Follistatin	reactome	0.404254	0.000152491	4	0.000924244
G alpha (z) signalling events	reactome	0.474523	0.000240662	97	0.00145274
Negative regulation of FGFR2 signaling	reactome	0.477539	0.000259919	27	0.00156266
Glucagon-like Peptide-1 (GLP1) regulates insulin secretion	reactome	0.482158	0.000315304	91	0.00188802
Regulation of TLR by endogenous ligand	reactome	0.315024	0.00032635	14	0.00194635
Trafficking of AMPA receptors	reactome	0.365122	0.000342679	17	0.0020356
Regulation of gene expression by Hypoxia-inducible Factor	reactome	0.455534	0.000352967	12	0.00208839
Negative regulation of FGFR4 signaling	reactome	0.504637	0.000374099	24	0.00220467
YAP1- and WWTR1 (TAZ)-stimulated gene expression	reactome	0.329779	0.000389766	15	0.00228796
Transferrin endocytosis and recycling	reactome	0.297721	0.000394951	75	0.0023093
Scavenging by Class A Receptors	reactome	0.330523	0.000400236	19	0.00233106
FGFR3b ligand binding and activation	reactome	0.357578	0.000486052	7	0.00281986
IL-6 signaling pathway	wp	0.392172	0.000253679	11	0.0035515

## Sheet: Table S9
Significant pathways were identified by CTpathway for GEO LIHC data at a significance level of false discovery rate (FDR) < 0.01.													Liu et al.
pathway_name	database	score	p_value	node_number	FDR
Urea cycle	Humancyc	0.185743	1.02679e-07	115	4.02882e-06
Coenzyme A biosynthesis	Humancyc	0.151473	1.36092e-07	156	4.59614e-06
Serotonin and melatonin biosynthesis	Humancyc	0.185258	1.38955e-06	34	1.63136e-05
Serine biosynthesis	Humancyc	0.142183	2.11629e-06	76	2.33733e-05
Pentose phosphate pathway	Humancyc	0.143307	2.00294e-05	47	0.00016591
Androgen biosynthesis	Humancyc	0.157552	9.15175e-05	17	0.000623071
serotonin and melatonin biosynthesis	Humancyc	0.183723	8.59732e-11	76	2.04616e-08
tRNA charging	Humancyc	0.14432	1.84733e-10	124	2.19832e-08
leukotriene biosynthesis	Humancyc	0.184482	7.67234e-10	27	4.56714e-08
triacylglycerol degradation	Humancyc	0.177382	7.67587e-10	35	4.56714e-08
urate biosynthesis/inosine 5'-phosphate degradation	Humancyc	0.119548	1.62404e-09	341	7.73044e-08
NAD phosphorylation and dephosphorylation	Humancyc	0.182808	4.71603e-09	226	1.02372e-07
ceramide biosynthesis	Humancyc	0.194007	4.95653e-09	112	1.02372e-07
NAD salvage pathway II	Humancyc	0.181341	5.01693e-09	216	1.02372e-07
NAD biosynthesis II (from tryptophan)	Humancyc	0.175064	5.88934e-09	193	1.02372e-07
dTMP de novo biosynthesis	Humancyc	0.203093	6.77145e-09	85	1.02372e-07
ketolysis	Humancyc	0.169715	7.31076e-09	242	1.02372e-07
gluconeogenesis I	Humancyc	0.137292	7.38722e-09	545	1.02372e-07
beta-alanine degradation I	Humancyc	0.182587	7.50379e-09	154	1.02372e-07
mevalonate pathway I	Humancyc	0.189707	8.56718e-09	199	1.02372e-07
ethanol degradation IV	Humancyc	0.160951	8.77451e-09	204	1.02372e-07
superpathway of cholesterol biosynthesis	Humancyc	0.184952	8.88441e-09	215	1.02372e-07
uracil degradation II (reductive)	Humancyc	0.219369	9.26567e-09	68	1.02372e-07
methylglyoxal degradation III	Humancyc	0.180637	9.3772e-09	140	1.02372e-07
fatty acid alpha-oxidation II	Humancyc	0.171694	9.38725e-09	122	1.02372e-07
NAD salvage pathway III	Humancyc	0.164284	9.98936e-09	110	1.02372e-07
superpathway of geranylgeranyldiphosphate biosynthesis I (via mevalonate)	Humancyc	0.186307	9.99316e-09	206	1.02372e-07
tryptophan degradation III (eukaryotic)	Humancyc	0.188401	1.04945e-08	192	1.02372e-07
ketogenesis	Humancyc	0.171143	1.06144e-08	238	1.02372e-07
thymine degradation	Humancyc	0.214716	1.22706e-08	65	1.02372e-07
fatty acid biosynthesis initiation II	Humancyc	0.2144	1.40921e-08	50	1.02372e-07
fatty acid beta-oxidation I	Humancyc	0.179917	1.44003e-08	139	1.02372e-07
superpathway of serine and glycine biosynthesis I	Humancyc	0.185302	1.46777e-08	155	1.02372e-07
tryptophan degradation to 2-amino-3-carboxymuconate semialdehyde	Humancyc	0.21368	1.48872e-08	70	1.02372e-07
gamma-glutamyl cycle	Humancyc	0.176028	1.52047e-08	155	1.02372e-07
2-oxobutanoate degradation I	Humancyc	0.19291	1.53104e-08	148	1.02372e-07
coenzyme A biosynthesis	Humancyc	0.196373	1.55384e-08	71	1.02372e-07
proline biosynthesis I	Humancyc	0.215358	1.59461e-08	117	1.02372e-07
arginine biosynthesis IV	Humancyc	0.123752	1.60506e-08	460	1.02372e-07
androgen biosynthesis	Humancyc	0.199457	1.60748e-08	84	1.02372e-07
pentose phosphate pathway	Humancyc	0.163793	1.67024e-08	128	1.02372e-07
pyruvate fermentation to lactate	Humancyc	0.165701	1.71876e-08	125	1.02372e-07
spermine and spermidine degradation I	Humancyc	0.18695	1.7486e-08	74	1.02372e-07
glutamate biosynthesis II	Humancyc	0.152684	1.75405e-08	135	1.02372e-07
glutamate degradation X	Humancyc	0.152684	1.75405e-08	135	1.02372e-07
L-carnitine biosynthesis	Humancyc	0.207412	1.75453e-08	55	1.02372e-07
stearate biosynthesis I (animals)	Humancyc	0.178733	1.79895e-08	124	1.02372e-07
NAD biosynthesis III	Humancyc	0.159487	1.87912e-08	117	1.02372e-07
glycerol-3-phosphate shuttle	Humancyc	0.160482	1.94435e-08	128	1.02372e-07
ethanol degradation II	Humancyc	0.165417	2.03577e-08	165	1.02372e-07
aspartate degradation II	Humancyc	0.167624	2.03896e-08	217	1.02372e-07
putrescine degradation III	Humancyc	0.202962	2.07931e-08	110	1.02372e-07
pentose phosphate pathway (oxidative branch)	Humancyc	0.180469	2.1072e-08	93	1.02372e-07
triacylglycerol biosynthesis	Humancyc	0.168867	2.14923e-08	155	1.02372e-07
glutamate degradation III (via 4-aminobutyrate)	Humancyc	0.184366	2.15093e-08	102	1.02372e-07
alpha-tocopherol degradation	Humancyc	0.226662	2.18937e-08	49	1.02372e-07
zymosterol biosynthesis	Humancyc	0.208375	2.22602e-08	56	1.02372e-07
acetyl-CoA biosynthesis III (from citrate)	Humancyc	0.185896	2.2367e-08	124	1.02372e-07
GDP-L-fucose biosynthesis I (from GDP-D-mannose)	Humancyc	0.192431	2.40251e-08	58	1.07886e-07
citrulline-nitric oxide cycle	Humancyc	0.196718	2.45928e-08	85	1.08267e-07
serotonin degradation	Humancyc	0.167639	2.50197e-08	167	1.08267e-07
mitochondrial L-carnitine shuttle pathway	Humancyc	0.219445	2.58477e-08	50	1.09853e-07
glutathione redox reactions I	Humancyc	0.168219	2.65213e-08	129	1.10738e-07
serine biosynthesis	Humancyc	0.185926	2.8099e-08	132	1.11378e-07
NAD biosynthesis from 2-amino-3-carboxymuconate semialdehyde	Humancyc	0.163122	2.90492e-08	140	1.11378e-07
1,25-dihydroxyvitamin D3 biosynthesis	Humancyc	0.213735	2.90919e-08	52	1.11378e-07
glycolysis I	Humancyc	0.127953	2.93028e-08	498	1.11378e-07
epoxysqualene biosynthesis	Humancyc	0.220988	2.94323e-08	53	1.11378e-07
glutaryl-CoA degradation	Humancyc	0.178142	2.99318e-08	126	1.11378e-07
heme biosynthesis II	Humancyc	0.176498	3.14708e-08	98	1.11378e-07
fatty acid activation	Humancyc	0.171247	3.1874e-08	103	1.11378e-07
alanine biosynthesis II	Humancyc	0.151387	3.23131e-08	119	1.11378e-07
alanine degradation III	Humancyc	0.151387	3.23131e-08	119	1.11378e-07
UDP-N-acetyl-D-glucosamine biosynthesis II	Humancyc	0.160411	3.25562e-08	137	1.11378e-07
sphingosine and sphingosine-1-phosphate metabolism	Humancyc	0.19791	3.26966e-08	102	1.11378e-07
oxidative ethanol degradation III	Humancyc	0.170583	3.27584e-08	206	1.11378e-07
acyl-CoA hydrolysis	Humancyc	0.212059	3.3612e-08	49	1.12671e-07
urea cycle	Humancyc	0.120409	3.60974e-08	416	1.14879e-07
oleate biosynthesis II (animals)	Humancyc	0.206997	3.70646e-08	56	1.14879e-07
threonine degradation II	Humancyc	0.165506	3.7513e-08	105	1.14879e-07
phenylalanine degradation I (aerobic)	Humancyc	0.160525	3.80204e-08	117	1.14879e-07
cholesterol biosynthesis I	Humancyc	0.200215	3.83656e-08	68	1.14879e-07
cholesterol biosynthesis II (via 24,25-dihydrolanosterol)	Humancyc	0.200215	3.83656e-08	68	1.14879e-07
cholesterol biosynthesis III (via desmosterol)	Humancyc	0.200215	3.83656e-08	68	1.14879e-07
acetate conversion to acetyl-CoA	Humancyc	0.15569	3.89862e-08	124	1.14879e-07
aspartate biosynthesis	Humancyc	0.160529	3.93837e-08	107	1.14879e-07
glutamate degradation II	Humancyc	0.160529	3.93837e-08	107	1.14879e-07
xanthine and xanthosine salvage	Humancyc	0.107943	3.95801e-08	301	1.14879e-07
citrulline degradation	Humancyc	0.113326	4.23914e-08	325	1.21556e-07
noradrenaline and adrenaline degradation	Humancyc	0.167165	4.37858e-08	158	1.2406e-07
acyl carrier protein metabolism	Humancyc	0.166214	4.83208e-08	96	1.35298e-07
glutathione biosynthesis	Humancyc	0.182769	4.96656e-08	120	1.37447e-07
purine nucleotides de novo biosynthesis II	Humancyc	0.169692	5.1831e-08	140	1.41791e-07
tryptophan degradation X (mammalian, via tryptamine)	Humancyc	0.19008	5.56938e-08	99	1.50627e-07
uridine-5'-phosphate biosynthesis	Humancyc	0.193901	5.82425e-08	70	1.5575e-07
4-aminobutyrate degradation I	Humancyc	0.193309	5.95085e-08	69	1.57367e-07
dolichol and dolichyl phosphate biosynthesis	Humancyc	0.201372	6.07492e-08	67	1.58882e-07
lysine degradation II	Humancyc	0.200918	6.47349e-08	98	1.67466e-07
UDP-N-acetyl-D-galactosamine biosynthesis II	Humancyc	0.14293	6.73444e-08	216	1.72344e-07
D-glucuronate degradation I	Humancyc	0.213014	6.85322e-08	69	1.73518e-07
arginine degradation I (arginase pathway)	Humancyc	0.172131	6.99072e-08	122	1.75136e-07
folate polyglutamylation	Humancyc	0.204106	7.07701e-08	96	1.75451e-07
glutamine biosynthesis I	Humancyc	0.189201	7.20839e-08	110	1.76282e-07
tetrapyrrole biosynthesis II	Humancyc	0.1946	7.25866e-08	76	1.76282e-07
proline biosynthesis II (from arginine)	Humancyc	0.120728	8.59557e-08	404	2.04775e-07
tetrahydrobiopterin biosynthesis I	Humancyc	0.19031	8.69004e-08	75	2.04775e-07
tetrahydrobiopterin biosynthesis II	Humancyc	0.19031	8.69004e-08	75	2.04775e-07
arginine degradation VI (arginase 2 pathway)	Humancyc	0.151854	1.02798e-07	104	2.39862e-07
glutathione-mediated detoxification I	Humancyc	0.172077	1.07243e-07	81	2.47804e-07
phosphatidylglycerol biosynthesis II (non-plastidic)	Humancyc	0.15953	1.14655e-07	121	2.62122e-07
guanosine nucleotides degradation III	Humancyc	0.12017	1.15642e-07	349	2.62122e-07
N-acetylglucosamine degradation II	Humancyc	0.145541	1.41919e-07	86	3.18648e-07
purine nucleotides degradation II (aerobic)	Humancyc	0.11818	1.47941e-07	378	3.29065e-07
glycogen degradation II	Humancyc	0.109495	1.53714e-07	328	3.35633e-07
glycogen degradation III	Humancyc	0.109495	1.53714e-07	328	3.35633e-07
adenosine nucleotides degradation II	Humancyc	0.118624	1.64122e-07	364	3.551e-07
tyrosine degradation I	Humancyc	0.192171	1.75583e-07	42	3.76474e-07
colanic acid building blocks biosynthesis	Humancyc	0.147749	2.34082e-07	167	4.97425e-07
5-aminoimidazole ribonucleotide biosynthesis I	Humancyc	0.181411	2.36838e-07	76	4.98826e-07
N-acetylglucosamine degradation I	Humancyc	0.148096	2.42975e-07	83	5.07263e-07
glutamate dependent acid resistance	Humancyc	0.193382	2.82371e-07	45	5.84384e-07
L-glutamine biosynthesis II (tRNA-dependent)	Humancyc	0.206905	2.91156e-07	50	5.97373e-07
asparagine biosynthesis I	Humancyc	0.183072	3.15735e-07	38	6.42264e-07
tRNA splicing	Humancyc	0.246835	3.2966e-07	27	6.64243e-07
dopamine degradation	Humancyc	0.189919	3.32122e-07	69	6.64243e-07
purine ribonucleosides degradation to ribose-1-phosphate	Humancyc	0.109869	3.50814e-07	315	6.95782e-07
adenine and adenosine salvage III	Humancyc	0.108681	3.62733e-07	320	7.13474e-07
histidine degradation III	Humancyc	0.19098	3.71434e-07	44	7.24602e-07
glycine biosynthesis III	Humancyc	0.194267	3.88627e-07	34	7.51977e-07
UDP-D-xylose and UDP-D-glucuronate biosynthesis	Humancyc	0.190177	4.06744e-07	39	7.80686e-07
phenylethylamine degradation I	Humancyc	0.195948	4.24968e-07	56	8.0914e-07
4-hydroxyproline degradation I	Humancyc	0.239255	4.48186e-07	25	8.46574e-07
glutamine degradation I	Humancyc	0.186016	5.05831e-07	36	9.47936e-07
methylmalonyl pathway	Humancyc	0.226146	5.54346e-07	38	1.03074e-06
thio-molybdenum cofactor biosynthesis	Humancyc	0.200943	5.8229e-07	14	1.0743e-06
fatty acid alpha-oxidation III	Humancyc	0.219952	6.17833e-07	27	1.13111e-06
guanine and guanosine salvage I	Humancyc	0.106026	6.66057e-07	309	1.21009e-06
salvage pathways of pyrimidine ribonucleotides	Humancyc	0.107001	6.88432e-07	365	1.24126e-06
sorbitol degradation I	Humancyc	0.238943	7.73892e-07	25	1.38486e-06
methylglyoxal degradation I	Humancyc	0.144174	8.10446e-07	55	1.43945e-06
4-hydroxybenzoate biosynthesis	Humancyc	0.183662	8.49513e-07	34	1.48665e-06
4-hydroxyphenylpyruvate biosynthesis	Humancyc	0.183662	8.49513e-07	34	1.48665e-06
superoxide radicals degradation	Humancyc	0.136344	8.81345e-07	56	1.5311e-06
inosine-5'-phosphate biosynthesis II	Humancyc	0.173048	9.2553e-07	67	1.5962e-06
salvage pathways of pyrimidine deoxyribonucleotides	Humancyc	0.227547	1.05705e-06	39	1.80992e-06
L-cysteine degradation II	Humancyc	0.194345	1.10135e-06	27	1.87229e-06
L-cysteine degradation I	Humancyc	0.176461	1.30131e-06	38	2.19654e-06
taurine biosynthesis	Humancyc	0.229922	1.45625e-06	9	2.44076e-06
S-methyl-5'-thioadenosine degradation II	Humancyc	0.10621	1.60307e-06	304	2.66804e-06
glycine biosynthesis I	Humancyc	0.190034	2.18209e-06	27	3.60651e-06
L-serine degradation	Humancyc	0.189263	4.37797e-06	27	7.18591e-06
cysteine biosynthesis/homocysteine degradation	Humancyc	0.170709	6.71517e-06	31	1.09466e-05
thyroid hormone biosynthesis	Humancyc	0.135017	7.81012e-06	47	1.2645e-05
asparagine degradation I	Humancyc	0.200455	8.82919e-06	24	1.41983e-05
glutamate removal from folates	Humancyc	0.184006	9.13603e-06	25	1.45931e-05
methylglyoxal degradation VI	Humancyc	0.204105	1.40804e-05	13	2.23408e-05
GDP-glucose biosynthesis	Humancyc	0.158667	1.44997e-05	38	2.27035e-05
glucose and glucose-1-phosphate degradation	Humancyc	0.158667	1.44997e-05	38	2.27035e-05
alanine biosynthesis III	Humancyc	0.19342	1.75252e-05	13	2.72614e-05
putrescine biosynthesis III	Humancyc	0.220075	2.09217e-05	10	3.23336e-05
molybdenum cofactor biosynthesis	Humancyc	0.170042	2.6842e-05	17	4.12154e-05
pyridoxal 5'-phosphate salvage pathway	Humancyc	0.153289	3.14761e-05	29	4.80213e-05
pyrimidine ribonucleotides de novo biosynthesis	Humancyc	0.121281	7.78006e-05	194	0.00011794
tetrahydrofolate salvage from 5,10-methenyltetrahydrofolate	Humancyc	0.175195	7.8405e-05	14	0.000118104
selenocysteine biosynthesis II (archaea and eukaryotes)	Humancyc	0.212615	9.41897e-05	31	0.000140265
CMP-N-acetylneuraminate biosynthesis I (eukaryotes)	Humancyc	0.166424	9.42958e-05	61	0.000140265
glycine degradation (creatine biosynthesis)	Humancyc	0.15146	9.79984e-05	40	0.000144867
NADH repair	Humancyc	0.184615	0.000141251	38	0.000207517
trehalose degradation II (trehalase)	Humancyc	0.138751	0.000146799	32	0.000214344
Rapoport-Luebering glycolytic shunt	Humancyc	0.203326	0.000159509	32	0.000231483
flavin biosynthesis IV (mammalian)	Humancyc	0.198497	0.000212833	6	0.000306996
formaldehyde oxidation II (glutathione-dependent)	Humancyc	0.131558	0.000235639	43	0.000337843
2-amino-3-carboxymuconate semialdehyde degradation to glutaryl-CoA	Humancyc	0.323773	0.000264245	2	0.000376589
sucrose degradation V (mammalian)	Humancyc	0.159264	0.000270095	29	0.000382635
S-methyl-5-thio-alpha-D-ribose 1-phosphate degradation	Humancyc	0.221789	0.000359219	26	0.000505882
CDP-diacylglycerol biosynthesis I	Humancyc	0.161242	0.001	119	0.0014
IGF1 signaling pathway ( IGF1 signaling pathway )	inoh	0.203081	2.36397e-05	27	0.00180509
Cytokine receptor degradation signaling ( JAK-STAT pathway and regulation pathway Diagram )	inoh	0.146314	3.16961e-05	40	0.00180509
Gene expression of IL2 by AP-1 ( CD4 T cell receptor signaling )	inoh	0.298415	3.53939e-05	5	0.00180509
JNK cascade ( CD4 T cell receptor signaling )	inoh	0.240263	6.34125e-05	10	0.00233882
Negative regulation of (Phosphorylation of cytokine receptor) in JAK STAT pathway ( JAK-STAT pathway and regulation pathway Diagram )	inoh	0.145595	7.6432e-05	40	0.00233882
JNK cascade ( CD4 T cell receptor signaling (JNK cascade) )	inoh	0.247233	0.000123737	12	0.00315528
hsa00640	KEGG	0.192414	1.02757e-09	32	3.07242e-07
hsa00983	KEGG	0.181977	6.61024e-09	79	7.31869e-07
hsa04610	KEGG	0.220591	9.18238e-09	55	7.31869e-07
hsa05150	KEGG	0.197389	1.24442e-08	39	7.31869e-07
hsa00830	KEGG	0.221114	1.47e-08	67	7.31869e-07
hsa00980	KEGG	0.201948	1.79004e-08	74	7.31869e-07
hsa00982	KEGG	0.222683	1.96467e-08	72	7.31869e-07
hsa00071	KEGG	0.27014	2.11465e-08	42	7.31869e-07
hsa05204	KEGG	0.21274	2.42246e-08	68	7.31869e-07
hsa00650	KEGG	0.228824	2.44772e-08	27	7.31869e-07
hsa00280	KEGG	0.220761	3.26865e-08	48	8.38549e-07
hsa03320	KEGG	0.185425	3.60146e-08	67	8.38549e-07
hsa00350	KEGG	0.218406	3.89577e-08	35	8.38549e-07
hsa00250	KEGG	0.214262	4.07227e-08	35	8.38549e-07
hsa00140	KEGG	0.191931	4.20677e-08	59	8.38549e-07
hsa00380	KEGG	0.229321	5.38279e-08	40	9.966e-07
hsa00010	KEGG	0.184734	5.66629e-08	68	9.966e-07
hsa00232	KEGG	0.462572	7.23185e-08	5	1.15306e-06
hsa04110	KEGG	0.23569	7.32716e-08	124	1.15306e-06
hsa00630	KEGG	0.202359	1.13793e-07	28	1.70121e-06
hsa00590	KEGG	0.167775	1.2587e-07	63	1.74922e-06
hsa00120	KEGG	0.215478	1.28705e-07	17	1.74922e-06
hsa00620	KEGG	0.193419	1.49819e-07	39	1.88396e-06
hsa00410	KEGG	0.197542	1.51221e-07	31	1.88396e-06
hsa00400	KEGG	0.336782	1.70314e-07	5	2.03695e-06
hsa00591	KEGG	0.196959	1.89105e-07	29	2.17471e-06
hsa00330	KEGG	0.167175	1.99434e-07	50	2.20854e-06
hsa04115	KEGG	0.204414	2.0836e-07	71	2.22498e-06
hsa00561	KEGG	0.159002	2.2722e-07	59	2.34272e-06
hsa05133	KEGG	0.198644	2.46761e-07	52	2.43754e-06
hsa00360	KEGG	0.214261	2.52722e-07	16	2.43754e-06
hsa00260	KEGG	0.207396	3.06638e-07	39	2.86515e-06
hsa00240	KEGG	0.149821	3.29612e-07	101	2.98649e-06
hsa00270	KEGG	0.187742	4.00904e-07	43	3.5256e-06
hsa03460	KEGG	0.178472	4.77396e-07	40	4.07833e-06
hsa00220	KEGG	0.234658	5.56275e-07	21	4.62017e-06
hsa04964	KEGG	0.289413	6.87078e-07	7	5.55233e-06
hsa00310	KEGG	0.14929	7.8638e-07	57	6.12555e-06
hsa05322	KEGG	0.171376	7.98984e-07	19	6.12555e-06
hsa00500	KEGG	0.177175	1.12571e-06	35	8.41467e-06
hsa04975	KEGG	0.212655	1.37347e-06	9	1.00163e-05
hsa00040	KEGG	0.151051	1.84927e-06	33	1.3165e-05
hsa00072	KEGG	0.20668	2.63016e-06	10	1.82888e-05
hsa00480	KEGG	0.135883	2.80694e-06	53	1.90744e-05
hsa00340	KEGG	0.203563	2.93566e-06	22	1.95058e-05
hsa00051	KEGG	0.145982	3.45477e-06	32	2.2456e-05
hsa04979	KEGG	0.15532	6.85262e-06	31	4.35943e-05
hsa04068	KEGG	0.184346	3.08144e-05	125	0.000191948
hsa05222	KEGG	0.195656	8.23151e-05	92	0.00050229
hsa05143	KEGG	0.179957	8.57391e-05	24	0.00051272
hsa04152	KEGG	0.150027	9.95216e-05	100	0.00058347
hsa00910	KEGG	0.294351	0.000103345	4	0.000594235
hsa00770	KEGG	0.162407	0.000146373	17	0.000825763
hsa04657	KEGG	0.226805	0.000156668	14	0.000867475
hsa00030	KEGG	0.130106	0.000163076	29	0.000886539
hsa00052	KEGG	0.147415	0.00016992	28	0.000907249
hsa04920	KEGG	0.171024	0.000194209	63	0.00101875
hsa00020	KEGG	0.146375	0.000219401	30	0.00113105
hsa00670	KEGG	0.1489	0.00032742	20	0.0016593
hsa00790	KEGG	0.137879	0.000376139	26	0.00187443
hsa00061	KEGG	0.174414	0.000592993	13	0.00290664
Pyruvate metabolism	panther	0.139496	8.92294e-07	96	1.21616e-05
Heme biosynthesis	panther	0.148503	1.02311e-06	48	1.32648e-05
Cholesterol biosynthesis	panther	0.160075	1.27412e-06	46	1.51977e-05
Blood coagulation	panther	0.222121	7.27554e-08	38	9.38544e-06
DNA replication	panther	0.208405	1.74449e-07	21	1.12519e-05
Nicotine degradation	panther	0.270918	3.20659e-07	9	1.37884e-05
Plasminogen activating cascade	panther	0.225468	5.12778e-07	17	1.3858e-05
5-Hydroxytryptamine degredation	panther	0.19478	6.10759e-07	18	1.3858e-05
Pyrimidine metabolism	panther	0.229159	6.44559e-07	11	1.3858e-05
Arginine biosynthesis	panther	0.292512	1.07353e-06	6	1.97837e-05
Pyruvate metabolism	panther	0.196444	1.37707e-05	12	0.000221064
p53 pathway	panther	0.26338	1.54231e-05	36	0.000221064
De novo pyrimidine deoxyribonucleotide biosynthesis	panther	0.188189	3.37717e-05	13	0.000435655
Cell cycle	panther	0.200681	3.85353e-05	19	0.000451914
Glutamine glutamate conversion	panther	0.281243	5.86444e-05	4	0.000630427
Serine glycine biosynthesis	panther	0.236051	8.9355e-05	4	0.000886676
Xanthine and guanine salvage pathway	panther	0.243747	0.00010356	6	0.000954235
Lysine biosynthesis	panther	0.335652	0.000151007	2	0.00129866
Fanconi Anemia Pathway	pid	0.180044	1.17662e-05	55	0.000105683
AP-1 transcription factor network	pid	0.206819	1.34013e-08	71	1.48291e-06
FOXM1 transcription factor network	pid	0.31371	1.84001e-08	42	1.48291e-06
FOXA2 and FOXA3 transcription factor networks	pid	0.251905	2.09846e-08	45	1.48291e-06
PLK1 signaling events	pid	0.242988	4.30941e-08	46	2.09555e-06
E2F transcription factor network	pid	0.272707	4.94234e-08	77	2.09555e-06
ATR signaling pathway	pid	0.248929	8.87898e-08	38	3.13724e-06
Fanconi anemia pathway	pid	0.192206	1.71358e-07	46	4.65876e-06
p73 transcription factor network	pid	0.208581	1.75802e-07	80	4.65876e-06
Aurora B signaling	pid	0.206622	2.77008e-07	51	6.52508e-06
HIF-1-alpha transcription factor network	pid	0.181601	5.43182e-07	67	1.15155e-05
Beta2 integrin cell surface interactions	pid	0.150768	6.67021e-07	29	1.28553e-05
amb2 Integrin signaling	pid	0.176307	7.90991e-07	40	1.39742e-05
Beta1 integrin cell surface interactions	pid	0.141188	9.05293e-07	68	1.47632e-05
Validated targets of C-MYC transcriptional repression	pid	0.192305	1.21854e-06	63	1.84523e-05
IL12-mediated signaling events	pid	0.151578	3.7483e-06	115	5.2976e-05
Validated targets of C-MYC transcriptional activation	pid	0.182111	5.09013e-06	80	6.74442e-05
FoxO family signaling	pid	0.231179	1.08826e-05	70	0.000135712
Beta3 integrin cell surface interactions	pid	0.148945	1.2808e-05	43	0.000150849
Validated transcriptional targets of deltaNp63 isoforms	pid	0.156755	2.32972e-05	47	0.000259948
Validated transcriptional targets of AP1 family members Fra1 and Fra2	pid	0.186128	3.72207e-05	37	0.00039454
Direct p53 effectors	pid	0.144979	5.41741e-05	144	0.000546901
ATF-2 transcription factor network	pid	0.184154	0.000111776	59	0.00103211
Glypican 3 network	pid	0.239769	0.000111974	7	0.00103211
S1P5 pathway	pid	0.212062	0.000270016	15	0.00238514
Syndecan-4-mediated signaling events	pid	0.181454	0.000298599	42	0.00253212
Regulation of TP53 Activity through Phosphorylation	reactome	0.182563	7.67905e-09	88	2.53234e-06
Branched-chain amino acid catabolism	reactome	0.175615	8.90984e-09	135	2.53234e-06
Late Phase of HIV Life Cycle	reactome	0.232725	8.9945e-09	17	2.53234e-06
Amplification of signal from unattached kinetochores via a MAD2 inhibitory signal	reactome	0.219657	1.13471e-08	94	2.53234e-06
Resolution of Sister Chromatid Cohesion	reactome	0.177937	1.16493e-08	191	2.53234e-06
Mitotic Prometaphase	reactome	0.220444	1.38442e-08	96	2.53234e-06
Activation of the pre-replicative complex	reactome	0.272238	1.38529e-08	33	2.53234e-06
Lysine catabolism	reactome	0.182268	1.59803e-08	85	2.53234e-06
Lectin pathway of complement activation	reactome	0.210283	1.80699e-08	25	2.53234e-06
Arachidonic acid metabolism	reactome	0.207881	1.81491e-08	49	2.53234e-06
Separation of Sister Chromatids	reactome	0.15955	1.86826e-08	251	2.53234e-06
RHO GTPases Activate Formins	reactome	0.205268	2.51367e-08	121	2.91831e-06
Synthesis of (16-20)-hydroxyeicosatetraenoic acids (HETE)	reactome	0.338586	2.54447e-08	11	2.91831e-06
Amino acid synthesis and interconversion (transamination)	reactome	0.160001	2.74194e-08	211	2.92016e-06
Peroxisomal protein import	reactome	0.1872	3.53044e-08	63	3.18182e-06
Metabolism of folate and pterines	reactome	0.173098	3.56928e-08	89	3.18182e-06
The retinoid cycle in cones (daylight vision)	reactome	0.218115	3.62783e-08	29	3.18182e-06
Signaling by Retinoic Acid	reactome	0.183845	4.30895e-08	59	3.41168e-06
Citric acid cycle (TCA cycle)	reactome	0.169587	4.49341e-08	95	3.41168e-06
Astrocytic Glutamate-Glutamine Uptake And Metabolism	reactome	0.135106	4.77414e-08	111	3.41168e-06
Synthesis of Ketone Bodies	reactome	0.152005	4.85008e-08	163	3.41168e-06
Ethanol oxidation	reactome	0.15658	5.034e-08	151	3.41168e-06
Regulation of IGF Activity by IGFBP	reactome	0.159123	5.38995e-08	124	3.44622e-06
Synthesis of epoxy (EET) and dihydroxyeicosatrienoic acids (DHET)	reactome	0.372394	5.58129e-08	8	3.44622e-06
Unwinding of DNA	reactome	0.31998	5.8443e-08	11	3.44622e-06
Glyoxylate metabolism and glycine degradation	reactome	0.18372	6.32712e-08	62	3.44622e-06
Post-translational protein phosphorylation	reactome	0.153061	6.39114e-08	107	3.44622e-06
Gluconeogenesis	reactome	0.141449	6.47178e-08	218	3.44622e-06
Deposition of new CENPA-containing nucleosomes at the centromere	reactome	0.19787	7.31608e-08	73	3.72261e-06
Switching of origins to a post-replicative state	reactome	0.357662	7.76714e-08	6	3.72261e-06
RA biosynthesis pathway	reactome	0.170815	8.03086e-08	31	3.72261e-06
Interconversion of 2-oxoglutarate and 2-hydroxyglutarate	reactome	0.19995	8.14233e-08	23	3.72261e-06
Activation of ATR in response to replication stress	reactome	0.249568	8.23917e-08	39	3.72261e-06
Fatty acyl-CoA biosynthesis	reactome	0.138044	8.59117e-08	123	3.76748e-06
Activation of E2F1 target genes at G1/S	reactome	0.235053	9.04792e-08	29	3.78807e-06
Mitochondrial Fatty Acid Beta-Oxidation	reactome	0.183959	9.14625e-08	75	3.78807e-06
Fatty acids	reactome	0.227398	9.606e-08	17	3.87096e-06
Stabilization of p53	reactome	0.215682	1.07963e-07	48	4.12752e-06
Presynaptic phase of homologous DNA pairing and strand exchange	reactome	0.207539	1.11237e-07	39	4.14635e-06
Wax biosynthesis	reactome	0.202986	1.27162e-07	27	4.59614e-06
TP53 Regulates Transcription of Genes Involved in G2 Cell Cycle Arrest	reactome	0.29066	1.36409e-07	21	4.59614e-06
Terminal pathway of complement	reactome	0.412073	1.39687e-07	8	4.59614e-06
Biosynthesis of maresin-like SPMs	reactome	0.465658	1.4049e-07	6	4.59614e-06
DNA Damage/Telomere Stress Induced Senescence	reactome	0.205995	1.41799e-07	112	4.59614e-06
Synthesis of bile acids and bile salts via 7alpha-hydroxycholesterol	reactome	0.144805	1.44937e-07	130	4.59788e-06
HDR through Homologous Recombination (HRR)	reactome	0.215394	1.48256e-07	48	4.60519e-06
mitochondrial fatty acid beta-oxidation of unsaturated fatty acids	reactome	0.170661	1.52179e-07	37	4.6306e-06
PCNA-Dependent Long Patch Base Excision Repair	reactome	0.218144	1.58416e-07	37	4.6492e-06
Polo-like kinase mediated events	reactome	0.255406	1.59027e-07	24	4.6492e-06
Triglyceride biosynthesis	reactome	0.160849	1.72887e-07	72	4.89625e-06
Synthesis of bile acids and bile salts via 24-hydroxycholesterol	reactome	0.142354	1.7681e-07	112	4.89625e-06
Acyl chain remodeling of CL	reactome	0.188203	1.77329e-07	50	4.89625e-06
Recognition of DNA damage by PCNA-containing replication complex	reactome	0.225312	1.91121e-07	30	5.11991e-06
Assembly of the pre-replicative complex	reactome	0.267901	1.92297e-07	15	5.11991e-06
Removal of aminoterminal propeptides from gamma-carboxylated proteins	reactome	0.23279	2.00676e-07	10	5.24927e-06
Cytosolic tRNA aminoacylation	reactome	0.15087	2.07989e-07	139	5.34676e-06
Mitochondrial tRNA aminoacylation	reactome	0.147818	2.12735e-07	57	5.37606e-06
Metallothioneins bind metals	reactome	0.24571	2.17061e-07	22	5.39396e-06
G2/M DNA damage checkpoint	reactome	0.180833	2.27562e-07	93	5.53698e-06
Beta oxidation of lauroyl-CoA to decanoyl-CoA-CoA	reactome	0.174557	2.30243e-07	35	5.53698e-06
Synthesis of very long-chain fatty acyl-CoAs	reactome	0.146359	2.34092e-07	153	5.54018e-06
Ketone body catabolism	reactome	0.174132	2.51674e-07	39	5.86322e-06
Gap-filling DNA repair synthesis and ligation in GG-NER	reactome	0.222939	2.6387e-07	41	6.05276e-06
HDR through MMEJ (alt-NHEJ)	reactome	0.161364	2.85764e-07	116	6.38629e-06
Eicosanoids	reactome	0.207833	2.86976e-07	15	6.38629e-06
Translesion synthesis by POLI	reactome	0.239533	3.00381e-07	33	6.53114e-06
Termination of translesion DNA synthesis	reactome	0.203143	3.02246e-07	48	6.53114e-06
Acyl chain remodelling of PG	reactome	0.172564	3.08075e-07	61	6.55097e-06
Processing of DNA double-strand break ends	reactome	0.158316	3.12138e-07	187	6.55097e-06
Retinoid metabolism and transport	reactome	0.168702	3.16345e-07	60	6.55097e-06
Polymerase switching on the C-strand of the telomere	reactome	0.224659	3.27785e-07	14	6.60442e-06
Polymerase switching	reactome	0.224659	3.27785e-07	14	6.60442e-06
Translesion synthesis by REV1	reactome	0.24533	3.51826e-07	32	6.91775e-06
Phosphorylation of Emi1	reactome	0.438289	3.52615e-07	6	6.91775e-06
Condensation of Prometaphase Chromosomes	reactome	0.377743	3.5738e-07	11	6.92017e-06
Conjugation of salicylate with glycine	reactome	0.17148	3.93307e-07	54	7.42304e-06
Conjugation of benzoate with glycine	reactome	0.17148	3.93307e-07	54	7.42304e-06
Beta oxidation of octanoyl-CoA to hexanoyl-CoA	reactome	0.169064	4.0356e-07	35	7.44398e-06
Intrinsic Pathway of Fibrin Clot Formation	reactome	0.172149	4.10312e-07	41	7.44398e-06
Activation of NIMA Kinases NEK9, NEK6, NEK7	reactome	0.334504	4.10599e-07	7	7.44398e-06
Beta oxidation of decanoyl-CoA to octanoyl-CoA-CoA	reactome	0.164019	4.18201e-07	36	7.44398e-06
Cilium Assembly	reactome	0.218969	4.24094e-07	19	7.44398e-06
Beta oxidation of palmitoyl-CoA to myristoyl-CoA	reactome	0.168584	4.24372e-07	34	7.44398e-06
Homologous DNA Pairing and Strand Exchange	reactome	0.210452	4.32493e-07	25	7.49822e-06
Translesion synthesis by POLK	reactome	0.238834	4.40009e-07	33	7.54085e-06
Propionyl-CoA catabolism	reactome	0.196187	4.53107e-07	15	7.67707e-06
HDR through Single Strand Annealing (SSA)	reactome	0.20792	4.59458e-07	37	7.69722e-06
Tryptophan catabolism	reactome	0.160547	4.91663e-07	39	8.14521e-06
The canonical retinoid cycle in rods (twilight vision)	reactome	0.161336	5.2132e-07	33	8.54162e-06
E2F-enabled inhibition of pre-replication complex formation	reactome	0.27766	5.34577e-07	9	8.66363e-06
POLB-Dependent Long Patch Base Excision Repair	reactome	0.222924	5.49047e-07	23	8.80246e-06
Regulation of pyruvate dehydrogenase (PDH) complex	reactome	0.169487	5.63034e-07	35	8.93068e-06
cell division	reactome	0.407213	5.84292e-07	4	9.10438e-06
Beta oxidation of hexanoyl-CoA to butanoyl-CoA	reactome	0.165831	5.86198e-07	34	9.10438e-06
Resolution of D-loop Structures through Holliday Junction Intermediates	reactome	0.180194	5.96809e-07	33	9.17364e-06
Transcription of E2F targets under negative control by DREAM complex	reactome	0.224371	6.07943e-07	33	9.24942e-06
Beta-oxidation of very long chain fatty acids	reactome	0.172827	6.24549e-07	20	9.40609e-06
Threonine catabolism	reactome	0.157326	6.41089e-07	39	9.55863e-06
Mitotic Prophase	reactome	0.454589	6.54226e-07	3	9.65793e-06
Cyclin A/B1/B2 associated events during G2/M transition	reactome	0.245998	6.75504e-07	25	9.87428e-06
Removal of the Flap Intermediate	reactome	0.219419	7.29994e-07	14	1.05672e-05
LDL remodeling	reactome	0.434833	7.62102e-07	4	1.09259e-05
Translesion Synthesis by POLH	reactome	0.23767	7.77867e-07	35	1.10457e-05
Recruitment and ATM-mediated phosphorylation of repair and signaling proteins at DNA double strand breaks	reactome	0.166885	8.03472e-07	105	1.13017e-05
APC/C:Cdc20 mediated degradation of mitotic proteins	reactome	0.186329	8.39019e-07	20	1.15831e-05
Inactivation of APC/C via direct inhibition of the APC/C complex	reactome	0.186329	8.39019e-07	20	1.15831e-05
Degradation of cysteine and homocysteine	reactome	0.134501	8.97234e-07	59	1.21616e-05
Metabolism of ingested SeMet, Sec, MeSec into H2Se	reactome	0.202848	9.40267e-07	15	1.26301e-05
Interconversion of polyamines	reactome	0.211447	9.50065e-07	23	1.26477e-05
Regulation of Complement cascade	reactome	0.115946	9.61862e-07	110	1.26915e-05
Fructose catabolism	reactome	0.202798	9.76319e-07	14	1.27692e-05
Beta oxidation of myristoyl-CoA to lauroyl-CoA	reactome	0.164535	1.03572e-06	32	1.33126e-05
Mismatch repair (MMR) directed by MSH2:MSH6 (MutSalpha)	reactome	0.209027	1.06586e-06	17	1.35828e-05
Conjugation of phenylacetate with glutamine	reactome	0.173957	1.1e-06	28	1.38063e-05
Synthesis of UDP-N-acetyl-glucosamine	reactome	0.135733	1.11083e-06	96	1.38063e-05
Inhibition of the proteolytic activity of APC/C required for the onset of anaphase by mitotic spindle checkpoint components	reactome	0.447152	1.11447e-06	2	1.38063e-05
Detoxification of Reactive Oxygen Species	reactome	0.132397	1.12043e-06	111	1.38063e-05
Beta oxidation of butanoyl-CoA to acetyl-CoA	reactome	0.243259	1.20827e-06	9	1.47666e-05
COX reactions	reactome	0.197837	1.22708e-06	11	1.48111e-05
Abacavir transmembrane transport	reactome	0.285561	1.23177e-06	4	1.48111e-05
Resolution of D-loop Structures through Synthesis-Dependent Strand Annealing (SDSA)	reactome	0.202985	1.31557e-06	26	1.55676e-05
Carnitine synthesis	reactome	0.158976	1.4536e-06	29	1.69237e-05
Scavenging by Class A Receptors	reactome	0.202806	1.46422e-06	19	1.69237e-05
G2/M DNA replication checkpoint	reactome	0.347584	1.48676e-06	5	1.7052e-05
PPARA activates gene expression	reactome	0.136379	1.83985e-06	119	2.08786e-05
Signaling by PDGF	reactome	0.153689	1.84841e-06	28	2.08786e-05
Synthesis of bile acids and bile salts via 27-hydroxycholesterol	reactome	0.216617	1.87021e-06	14	2.09661e-05
Resolution of AP sites via the single-nucleotide replacement pathway	reactome	0.208447	1.96531e-06	19	2.18677e-05
Choline catabolism	reactome	0.156473	2.30342e-06	45	2.51448e-05
AURKA Activation by TPX2	reactome	0.185388	2.31042e-06	72	2.51448e-05
Pyrimidine catabolism	reactome	0.135701	2.44089e-06	50	2.63722e-05
APEX1-Independent Resolution of AP Sites via the Single Nucleotide Replacement Pathway	reactome	0.194536	2.52003e-06	22	2.70314e-05
Transcriptional Regulation by E2F6	reactome	0.195702	2.90194e-06	46	3.09056e-05
Common Pathway of Fibrin Clot Formation	reactome	0.164313	2.92671e-06	39	3.09484e-05
TP53 Regulates Metabolic Genes	reactome	0.140009	3.07865e-06	154	3.23258e-05
Zinc influx into cells by the SLC39 gene family	reactome	0.200158	3.1855e-06	37	3.3061e-05
Orc1 removal from chromatin	reactome	0.161094	3.19301e-06	67	3.3061e-05
Interleukin-33 signaling	reactome	0.313248	3.21571e-06	3	3.30663e-05
Zinc efflux and compartmentalization by the SLC30 family	reactome	0.193592	3.92143e-06	39	4.00361e-05
Degradation of GABA	reactome	0.157399	3.94722e-06	20	4.00361e-05
Insulin effects increased synthesis of Xylulose-5-Phosphate	reactome	0.145394	4.22296e-06	31	4.25435e-05
Regulation of APC/C activators between G1/S and early anaphase	reactome	0.223231	4.45204e-06	26	4.45502e-05
Condensation of Prophase Chromosomes	reactome	0.178384	5.48425e-06	74	5.4357e-05
GABA synthesis	reactome	0.161416	5.50497e-06	33	5.4357e-05
LDL clearance	reactome	0.158097	6.36053e-06	47	6.23918e-05
Chk1/Chk2(Cds1) mediated inactivation of Cyclin B:Cdk1 complex	reactome	0.353881	6.41543e-06	13	6.2519e-05
Biosynthesis of protectins	reactome	0.269117	6.48139e-06	5	6.25636e-05
Senescence-Associated Secretory Phenotype (SASP)	reactome	0.178038	6.50392e-06	130	6.25636e-05
Interleukin-10 signaling	reactome	0.129584	6.66612e-06	46	6.37128e-05
RAF-independent MAPK1/3 activation	reactome	0.180909	6.71098e-06	13	6.3733e-05
Sterols are 12-hydroxylated by CYP8B1	reactome	0.291794	6.76111e-06	4	6.38027e-05
Regulation of TLR by endogenous ligand	reactome	0.189793	8.77382e-06	14	8.22752e-05
Synthesis of Prostaglandins (PG) and Thromboxanes (TX)	reactome	0.168457	8.99235e-06	17	8.37975e-05
Digestion of dietary lipid	reactome	0.154172	9.94795e-06	32	9.21267e-05
Chemokine receptors bind chemokines	reactome	0.131526	1.08803e-05	48	0.00010005
CDC6 association with the ORC:origin complex	reactome	0.198661	1.09427e-05	11	0.00010005
Carboxyterminal post-translational modifications of tubulin	reactome	0.128285	1.10048e-05	101	0.00010005
DNA methylation	reactome	0.175525	1.1093e-05	65	0.00010024
PRC2 methylates histones and DNA	reactome	0.170844	1.18526e-05	73	0.000105822
APC-Cdc20 mediated degradation of Nek2A	reactome	0.215506	1.22806e-05	25	0.00010899
Mismatch repair (MMR) directed by MSH2:MSH3 (MutSbeta)	reactome	0.204897	1.24217e-05	17	0.000109591
Gap-filling DNA repair synthesis and ligation in TC-NER	reactome	0.174372	1.25945e-05	80	0.000110461
MASTL Facilitates Mitotic Progression	reactome	0.254081	1.30341e-05	10	0.000113648
Acyl chain remodelling of PC	reactome	0.14898	1.38142e-05	46	0.00011975
Formation of the active cofactor, UDP-glucuronate	reactome	0.154101	1.39602e-05	41	0.000120316
Transport of organic anions	reactome	0.287898	1.42653e-05	6	0.000122239
Phosphorylation of the APC/C	reactome	0.210817	1.62501e-05	19	0.000138451
Kinesins	reactome	0.170031	1.72261e-05	13	0.000145933
NADPH regeneration	reactome	0.18577	1.78075e-05	22	0.000150006
Resolution of AP sites via the multiple-nucleotide patch replacement pathway	reactome	0.209273	1.87938e-05	18	0.000157424
Phenylalanine and tyrosine catabolism	reactome	0.132652	1.94672e-05	101	0.000162154
alpha-linolenic acid (ALA) metabolism	reactome	0.126952	2.2084e-05	55	0.000181918
Enzymatic degradation of Dopamine by monoamine oxidase	reactome	0.22576	2.34313e-05	13	0.000191957
Activation of C3 and C5	reactome	0.242265	2.38912e-05	7	0.000194654
Synthesis of PA	reactome	0.131937	2.41728e-05	83	0.000195879
Packaging Of Telomere Ends	reactome	0.185736	2.72052e-05	52	0.000219259
Gamma-carboxylation of protein precursors	reactome	0.178478	2.83884e-05	13	0.00022637
Processive synthesis on the lagging strand	reactome	0.193715	2.83912e-05	9	0.00022637
GSD 0	reactome	0.343012	2.97962e-05	2	0.000235059
GSD IV	reactome	0.343012	2.97962e-05	2	0.000235059
Regulation of PLK1 Activity at G2/M Transition	reactome	0.181243	3.01498e-05	87	0.000236596
Meiotic recombination	reactome	0.172361	3.06516e-05	87	0.000239125
Beta-oxidation of pristanoyl-CoA	reactome	0.157857	3.07927e-05	21	0.000239125
Acyl chain remodeling of DAG and TAG	reactome	0.156321	3.09817e-05	41	0.000239346
Oxidative Stress Induced Senescence	reactome	0.163801	3.23258e-05	133	0.000247509
Transcriptional regulation by small RNAs	reactome	0.15213	3.23704e-05	107	0.000247509
Acyl chain remodelling of PE	reactome	0.146352	3.31061e-05	49	0.000250845
APC/C:Cdc20 mediated degradation of Cyclin B	reactome	0.22707	3.31431e-05	23	0.000250845
Cysteine formation from homocysteine	reactome	0.179011	4.00881e-05	12	0.000301603
HDL remodeling	reactome	0.167973	4.02542e-05	26	0.000301603
Phosphorylation of proteins involved in the G2/M transition by Cyclin A:Cdc2 complexes	reactome	0.394723	4.39718e-05	3	0.000326229
Purine ribonucleoside monophosphate biosynthesis	reactome	0.123007	4.39786e-05	204	0.000326229
Proline catabolism	reactome	0.17703	4.49369e-05	11	0.000331688
eNOS activation	reactome	0.153946	4.60049e-05	43	0.000336475
Scavenging by Class B Receptors	reactome	0.29173	4.60368e-05	5	0.000336475
Methylation	reactome	0.124711	5.06597e-05	81	0.000368457
Removal of the Flap Intermediate from the C-strand	reactome	0.217836	5.38784e-05	10	0.000389965
MHC class II antigen presentation	reactome	0.127812	5.70075e-05	106	0.000410619
Ficolins bind to repetitive carbohydrate structures on the target cell surface	reactome	0.190923	5.92658e-05	22	0.000424833
Nonhomologous End-Joining (NHEJ)	reactome	0.15712	6.139e-05	78	0.000436834
Cyclin E associated events during G1/S transition	reactome	0.22517	6.15259e-05	30	0.000436834
Plasmalogen biosynthesis	reactome	0.204708	6.63597e-05	8	0.000468921
RUNX3 regulates WNT signaling	reactome	0.178482	7.19065e-05	102	0.00050572
Dissolution of Fibrin Clot	reactome	0.179898	7.24412e-05	20	0.000507089
MET Receptor Activation	reactome	0.224901	7.32622e-05	6	0.00050917
Metabolism of ingested H2SeO4 and H2SeO3 into H2Se	reactome	0.141888	7.34215e-05	37	0.00050917
Synthesis of glycosylphosphatidylinositol (GPI)	reactome	0.135677	8.28165e-05	60	0.000571664
Signaling by Type 1 Insulin-like Growth Factor 1 Receptor (IGF1R)	reactome	0.269567	8.50949e-05	4	0.000584684
Prefoldin mediated transfer of substrate to CCT/TriC	reactome	0.162458	9.07638e-05	28	0.000620775
Cyclin A:Cdk2-associated events at S phase entry	reactome	0.217756	9.40411e-05	32	0.000637343
Transcription of E2F targets under negative control by p107 (RBL1) and p130 (RBL2) in complex with HDAC1	reactome	0.180379	9.49561e-05	31	0.00063883
Cobalamin (Cbl, vitamin B12) transport and metabolism	reactome	0.14399	9.51176e-05	44	0.00063883
Peroxisomal lipid metabolism	reactome	0.158681	0.000101861	13	0.000681052
Dual Incision in GG-NER	reactome	0.177817	0.00010366	41	0.00068999
Glutathione conjugation	reactome	0.15015	0.00011099	26	0.000735496
TP53 Regulates Transcription of Genes Involved in G1 Cell Cycle Arrest	reactome	0.194163	0.000114679	37	0.000756574
Meiotic synapsis	reactome	0.160846	0.000118328	79	0.000777214
Nuclear Pore Complex (NPC) Disassembly	reactome	0.150795	0.000122028	36	0.000798002
Golgi Cisternae Pericentriolar Stack Reorganization	reactome	0.278625	0.000123774	14	0.000805883
Formation of tubulin folding intermediates by CCT/TriC	reactome	0.154805	0.000132008	26	0.000855759
Membrane binding and targetting of GAG proteins	reactome	0.190945	0.000132829	30	0.00085735
Sulfur amino acid metabolism	reactome	0.123828	0.00013816	77	0.000887916
Linoleic acid (LA) metabolism	reactome	0.153533	0.000142079	13	0.000909186
SMAD2/SMAD3:SMAD4 heterotrimer regulates transcription	reactome	0.181765	0.000146857	116	0.000935743
Interaction between PHLDA1 and AURKA	reactome	0.351852	0.000151786	2	0.000963036
AMPK inhibits chREBP transcriptional activation activity	reactome	0.11497	0.000155276	122	0.000981003
Glycogen synthesis	reactome	0.169439	0.00015756	25	0.000991233
Glutathione synthesis and recycling	reactome	0.116855	0.000166623	168	0.00104384
Regulation of Glucokinase by Glucokinase Regulatory Protein	reactome	0.139006	0.000178351	42	0.00111264
IRS-related events triggered by IGF1R	reactome	0.222069	0.000179397	6	0.0011145
Loss of Nlp from mitotic centrosomes	reactome	0.173957	0.00018246	69	0.00112003
Loss of proteins required for interphase microtubule organization from the centrosome	reactome	0.173957	0.00018246	69	0.00112003
SUMOylation of DNA replication proteins	reactome	0.149982	0.00018254	46	0.00112003
Binding of TCF/LEF:CTNNB1 to target gene promoters	reactome	0.173607	0.000192168	96	0.00117105
Abacavir metabolism	reactome	0.173974	0.000192426	15	0.00117105
DNA replication initiation	reactome	0.206814	0.000194366	8	0.00117328
Telomere C-strand synthesis initiation	reactome	0.206814	0.000194366	8	0.00117328
COPI-independent Golgi-to-ER retrograde traffic	reactome	0.142942	0.000195531	53	0.00117555
Depolymerisation of the Nuclear Lamina	reactome	0.202107	0.000214475	15	0.00128427
Alternative complement activation	reactome	0.190152	0.000235053	8	0.00140185
Recycling of bile acids and salts	reactome	0.123756	0.000236125	213	0.00140264
Pyrophosphate hydrolysis	reactome	0.216547	0.000254926	21	0.00150831
RNA Polymerase I Promoter Opening	reactome	0.163917	0.000293783	63	0.00173134
Activated PKN1 stimulates transcription of AR (androgen receptor) regulated genes KLK2 and KLK3	reactome	0.170048	0.000306922	67	0.00180165
Toll Like Receptor TLR1:TLR2 Cascade	reactome	0.247337	0.000362388	3	0.0021189
Insulin-like Growth Factor-2 mRNA Binding Proteins (IGF2BPs/IMPs/VICKZs) bind RNA	reactome	0.313032	0.000414503	7	0.00241415
Nuclear Receptor transcription pathway	reactome	0.145	0.000450858	51	0.00261568
Synthesis of PE	reactome	0.119852	0.000457974	63	0.00264666
Diclofenac Metabolic Pathway	wp	0.480702	1.46707e-08	5	2.0539e-07

## Sheet: Table S10
Significant pathways were identified by CTpathway for TCGA LIHC data at a significance level of false discovery rate (FDR) < 0.01.													Liu et al.
pathway_name	database	score	p_value	node_number	FDR
Androgen biosynthesis	Humancyc	0.292582	0.000151989	17	0.000936427
oxidative ethanol degradation III	Humancyc	0.24831	3.1548e-09	206	4.70355e-07
spermine and spermidine degradation I	Humancyc	0.293901	3.95256e-09	74	4.70355e-07
gluconeogenesis I	Humancyc	0.22554	5.10138e-08	545	3.05585e-06
heme biosynthesis II	Humancyc	0.289336	6.52272e-08	98	3.05585e-06
glycolysis I	Humancyc	0.222183	6.89957e-08	498	3.05585e-06
ethanol degradation IV	Humancyc	0.25403	8.53557e-08	204	3.05585e-06
tetrapyrrole biosynthesis II	Humancyc	0.308832	1.17687e-07	76	3.05585e-06
oleate biosynthesis II (animals)	Humancyc	0.305028	1.19629e-07	56	3.05585e-06
UDP-N-acetyl-D-galactosamine biosynthesis II	Humancyc	0.246633	1.22627e-07	216	3.05585e-06
fatty acid biosynthesis initiation II	Humancyc	0.329171	1.35813e-07	50	3.05585e-06
triacylglycerol biosynthesis	Humancyc	0.298015	1.41237e-07	155	3.05585e-06
putrescine degradation III	Humancyc	0.304595	1.76943e-07	110	3.50937e-06
ethanol degradation II	Humancyc	0.251177	2.20535e-07	165	4.03749e-06
serotonin and melatonin biosynthesis	Humancyc	0.302379	2.489e-07	76	4.23131e-06
acyl-CoA hydrolysis	Humancyc	0.312261	3.61482e-07	49	5.1612e-06
tetrahydrobiopterin biosynthesis I	Humancyc	0.275523	3.83204e-07	75	5.1612e-06
tetrahydrobiopterin biosynthesis II	Humancyc	0.275523	3.83204e-07	75	5.1612e-06
tryptophan degradation III (eukaryotic)	Humancyc	0.256117	3.90343e-07	192	5.1612e-06
creatine-phosphate biosynthesis	Humancyc	0.36823	4.18616e-07	7	5.24371e-06
glutaryl-CoA degradation	Humancyc	0.255731	5.70926e-07	126	6.07225e-06
urea cycle	Humancyc	0.219193	5.73954e-07	416	6.07225e-06
pentose phosphate pathway	Humancyc	0.238281	5.79829e-07	128	6.07225e-06
NAD phosphorylation and dephosphorylation	Humancyc	0.254482	5.86815e-07	226	6.07225e-06
pentose phosphate pathway (oxidative branch)	Humancyc	0.252591	6.43741e-07	93	6.38377e-06
ketolysis	Humancyc	0.240411	7.90639e-07	242	7.46788e-06
ketogenesis	Humancyc	0.242075	8.46675e-07	238	7.46788e-06
mitochondrial L-carnitine shuttle pathway	Humancyc	0.322558	8.47196e-07	50	7.46788e-06
NAD salvage pathway II	Humancyc	0.254286	9.27157e-07	216	7.88083e-06
beta-alanine degradation I	Humancyc	0.25617	9.77443e-07	154	7.98057e-06
ceramide biosynthesis	Humancyc	0.277343	1.00595e-06	112	7.98057e-06
arginine biosynthesis IV	Humancyc	0.217431	1.11713e-06	460	8.5767e-06
calcium transport I	Humancyc	0.328811	1.586e-06	62	1.17959e-05
thyroid hormone biosynthesis	Humancyc	0.267839	1.74576e-06	47	1.24779e-05
stearate biosynthesis I (animals)	Humancyc	0.250447	1.8339e-06	124	1.24779e-05
phosphatidylglycerol biosynthesis II (non-plastidic)	Humancyc	0.27426	1.83499e-06	121	1.24779e-05
CDP-diacylglycerol biosynthesis I	Humancyc	0.274287	2.60123e-06	119	1.67568e-05
uracil degradation II (reductive)	Humancyc	0.284597	2.61244e-06	68	1.67568e-05
thymine degradation	Humancyc	0.276392	2.67545e-06	65	1.67568e-05
mevalonate pathway I	Humancyc	0.268079	3.39917e-06	199	2.07436e-05
coenzyme A biosynthesis	Humancyc	0.292513	4.25835e-06	71	2.52714e-05
superpathway of geranylgeranyldiphosphate biosynthesis I (via mevalonate)	Humancyc	0.264424	4.35347e-06	206	2.52714e-05
citrulline-nitric oxide cycle	Humancyc	0.256625	4.55778e-06	85	2.58274e-05
UDP-N-acetyl-D-glucosamine biosynthesis II	Humancyc	0.259294	5.81394e-06	137	3.21795e-05
superpathway of cholesterol biosynthesis	Humancyc	0.258691	6.05719e-06	215	3.27639e-05
2-oxobutanoate degradation I	Humancyc	0.275064	7.62141e-06	148	4.03088e-05
dTMP de novo biosynthesis	Humancyc	0.264022	8.48676e-06	85	4.39098e-05
purine nucleotides de novo biosynthesis II	Humancyc	0.281397	1.18803e-05	140	6.01599e-05
acetate conversion to acetyl-CoA	Humancyc	0.230868	1.21575e-05	124	6.02808e-05
superoxide radicals degradation	Humancyc	0.257313	1.54355e-05	56	7.35652e-05
fatty acid beta-oxidation I	Humancyc	0.250936	1.54549e-05	139	7.35652e-05
NAD biosynthesis II (from tryptophan)	Humancyc	0.238928	1.82975e-05	193	8.53883e-05
N-acetylglucosamine degradation I	Humancyc	0.23543	2.09715e-05	83	9.59848e-05
sphingosine and sphingosine-1-phosphate metabolism	Humancyc	0.281433	2.86868e-05	102	0.00012882
proline biosynthesis II (from arginine)	Humancyc	0.216968	2.97708e-05	404	0.000131212
serotonin degradation	Humancyc	0.25429	3.2087e-05	167	0.00013763
tryptophan degradation to 2-amino-3-carboxymuconate semialdehyde	Humancyc	0.261338	3.23835e-05	70	0.00013763
1,25-dihydroxyvitamin D3 biosynthesis	Humancyc	0.268163	4.02656e-05	52	0.000168127
uridine-5'-phosphate biosynthesis	Humancyc	0.310745	4.35094e-05	70	0.000178539
purine nucleotides degradation II (aerobic)	Humancyc	0.220255	5.41919e-05	378	0.000218604
alpha-tocopherol degradation	Humancyc	0.271047	6.81882e-05	49	0.00027048
adenosine nucleotides degradation II	Humancyc	0.220355	7.34019e-05	364	0.000286388
androgen biosynthesis	Humancyc	0.270356	7.63333e-05	84	0.000292707
fatty acid activation	Humancyc	0.238377	7.74811e-05	103	0.000292707
N-acetylglucosamine degradation II	Humancyc	0.232671	8.74891e-05	86	0.00032535
aspartate degradation II	Humancyc	0.233863	0.000117323	217	0.000429582
glutathione redox reactions I	Humancyc	0.235992	0.000129398	129	0.000466617
urate biosynthesis/inosine 5'-phosphate degradation	Humancyc	0.220361	0.000131798	341	0.000468177
tryptophan degradation X (mammalian, via tryptamine)	Humancyc	0.268529	0.000139731	99	0.000489059
glutamine biosynthesis I	Humancyc	0.276998	0.000149807	110	0.000516725
proline biosynthesis I	Humancyc	0.283119	0.000155679	117	0.000529307
noradrenaline and adrenaline degradation	Humancyc	0.246693	0.000161526	158	0.000541455
triacylglycerol degradation	Humancyc	0.251484	0.000165946	35	0.000548543
xanthine and xanthosine salvage	Humancyc	0.207589	0.00018556	301	0.000604978
guanosine nucleotides degradation III	Humancyc	0.218574	0.000199586	349	0.00064191
lysine degradation II	Humancyc	0.267733	0.000202626	98	0.000643
4-aminobutyrate degradation I	Humancyc	0.28738	0.000264536	69	0.000828417
acetyl-CoA biosynthesis III (from citrate)	Humancyc	0.264393	0.000270152	124	0.000835016
asparagine biosynthesis I	Humancyc	0.266705	0.000313495	38	0.000952885
glycogen degradation II	Humancyc	0.210167	0.000320297	328	0.000952885
glycogen degradation III	Humancyc	0.210167	0.000320297	328	0.000952885
trehalose degradation II (trehalase)	Humancyc	0.254095	0.000344495	32	0.00100046
threonine degradation II	Humancyc	0.227685	0.000344695	105	0.00100046
Heterotrimeric GPCR signaling pathway (through_G alpha s_ACs_PKA_BRaf_and_ERKcascade)(canonical) ( GPCR signaling (G alpha s, PKA and ERK) )	inoh	0.255764	2.53382e-08	223	2.69971e-06
Heterotrimeric GPCR signaling pathway (through G alpha i and pertussis toxin) ( GPCR signaling (pertussis toxin) )	inoh	0.259404	3.60024e-08	224	2.69971e-06
Heterotrimeric GPCR signaling pathway (through G alpha q, PLC beta and ERK cascade) ( GPCR signaling (G alpha q) )	inoh	0.258687	5.95733e-08	235	2.69971e-06
G alpha s GDP-GTP exchange signaling ( GPCR signaling (cholera toxin) )	inoh	0.396904	1.03873e-07	35	2.69971e-06
G alpha s GDP-GTP exchange signaling ( GPCR signaling (G alpha s, PKA and ERK) )	inoh	0.396904	1.03873e-07	35	2.69971e-06
G alpha s GDP-GTP exchange signaling ( GPCR signaling (G alpha q) )	inoh	0.40412	1.05871e-07	35	2.69971e-06
G alpha i GDP-GTP exchange signaling ( GPCR signaling (pertussis toxin) )	inoh	0.415632	1.52956e-07	36	3.34318e-06
Gene expression of IL2 by AP-1 ( CD4 T cell receptor signaling )	inoh	0.497841	8.91817e-07	5	1.7056e-05
TGF-beta_super_family_signaling_pathway(canonical) ( TGF-beta_super_family_signaling_pathway(canonical) )	inoh	0.334156	4.4196e-06	51	7.51333e-05
Mammalian Wnt signaling pathway ( Mammalian Wnt signaling pathway Diagram )	inoh	0.288973	6.73183e-06	49	0.000102997
JNK cascade ( CD4 T cell receptor signaling )	inoh	0.407292	1.70557e-05	10	0.000237229
Integrin signaling pathway ( Integrin signaling pathway )	inoh	0.318617	3.42596e-05	120	0.00043681
Canonical Wnt signaling pathway ( Canonical Wnt signaling pathway Diagram )	inoh	0.331836	5.89686e-05	56	0.000693247
JNK cascade ( CD4 T cell receptor signaling (JNK cascade) )	inoh	0.455229	6.34344e-05	12	0.000693247
G alpha q GDP-GTP exchange signaling ( GPCR GroupI metabotropic glutamate receptor signaling pathway )	inoh	0.654435	0.000293815	6	0.00299691
hsa04512	KEGG	0.29463	1.05495e-07	81	8.14016e-06
hsa00350	KEGG	0.315425	1.11567e-07	35	8.14016e-06
hsa00830	KEGG	0.287943	1.12082e-07	67	8.14016e-06
hsa00071	KEGG	0.33369	1.66459e-07	42	8.14016e-06
hsa04727	KEGG	0.508317	2.28687e-07	69	8.14016e-06
hsa00650	KEGG	0.31875	2.3368e-07	27	8.14016e-06
hsa00280	KEGG	0.293943	2.38953e-07	48	8.14016e-06
hsa00410	KEGG	0.305037	2.54459e-07	31	8.14016e-06
hsa00380	KEGG	0.28969	2.726e-07	40	8.14016e-06
hsa05034	KEGG	0.404166	2.85743e-07	167	8.14016e-06
hsa00590	KEGG	0.289562	2.99471e-07	63	8.14016e-06
hsa00591	KEGG	0.323868	3.27923e-07	29	8.17074e-06
hsa04024	KEGG	0.327315	3.62921e-07	196	8.34719e-06
hsa00982	KEGG	0.275256	4.30849e-07	72	9.20171e-06
hsa04110	KEGG	0.386396	8.23021e-07	124	1.52525e-05
hsa00140	KEGG	0.269226	8.83116e-07	59	1.52525e-05
hsa04930	KEGG	0.366586	9.12708e-07	46	1.52525e-05
hsa04610	KEGG	0.26806	9.64785e-07	55	1.52525e-05
hsa00340	KEGG	0.31148	9.69223e-07	22	1.52525e-05
hsa00250	KEGG	0.296743	1.59788e-06	35	2.38882e-05
hsa05204	KEGG	0.26971	2.06561e-06	68	2.94103e-05
hsa04261	KEGG	0.336697	2.47884e-06	144	3.36897e-05
hsa04020	KEGG	0.276099	3.24522e-06	180	4.21879e-05
hsa03320	KEGG	0.286236	4.27529e-06	67	5.29173e-05
hsa04742	KEGG	0.359065	4.44629e-06	53	5.29173e-05
hsa04360	KEGG	0.2859	4.63919e-06	166	5.29173e-05
hsa00980	KEGG	0.256936	4.77849e-06	74	5.29173e-05
hsa04060	KEGG	0.201662	6.30766e-06	284	6.73568e-05
hsa05226	KEGG	0.345419	6.9114e-06	148	7.1259e-05
hsa00330	KEGG	0.26795	7.54255e-06	50	7.51741e-05
hsa04550	KEGG	0.353639	8.90258e-06	109	8.58668e-05
hsa00232	KEGG	0.400312	1.13933e-05	5	0.000106456
hsa05150	KEGG	0.247153	1.20618e-05	39	0.000109288
hsa05033	KEGG	0.357132	2.07979e-05	11	0.000182899
hsa04260	KEGG	0.322935	2.30698e-05	13	0.000197082
hsa04934	KEGG	0.346138	2.65067e-05	137	0.000220153
hsa00260	KEGG	0.25941	2.81655e-05	39	0.000227608
hsa05224	KEGG	0.343094	4.28227e-05	145	0.000336947
hsa00565	KEGG	0.256646	4.69841e-05	46	0.000360211
hsa04713	KEGG	0.438338	4.84635e-05	96	0.000362265
hsa04726	KEGG	0.478775	6.84785e-05	85	0.000499392
hsa05217	KEGG	0.310702	8.26688e-05	59	0.000588523
hsa05414	KEGG	0.309205	8.87148e-05	76	0.000616878
hsa00561	KEGG	0.242496	0.00014935	59	0.00101333
hsa00360	KEGG	0.303725	0.000152508	16	0.00101333
hsa00790	KEGG	0.257075	0.000172571	26	0.00112171
hsa00053	KEGG	0.279346	0.000208659	21	0.00132742
hsa05133	KEGG	0.349786	0.000274684	52	0.00171105
hsa04510	KEGG	0.315034	0.000329699	199	0.00201184
hsa00040	KEGG	0.250965	0.000340903	33	0.0020386
hsa00592	KEGG	0.269505	0.00036492	25	0.00213944
hsa04390	KEGG	0.311621	0.000546207	153	0.00314069
Cadherin signaling pathway	panther	0.303635	7.67524e-08	150	5.2898e-06
Heterotrimeric G-protein signaling pathway-Gq alpha and Go alpha mediated pathway	panther	0.353923	8.20124e-08	146	5.2898e-06
Plasminogen activating cascade	panther	0.391075	1.33915e-07	17	5.75833e-06
Muscarinic acetylcholine receptor 1 and 3 signaling pathway	panther	0.412507	2.40293e-07	93	7.74944e-06
Alzheimer disease-amyloid secretase pathway	panther	0.340363	3.76624e-07	89	9.71689e-06
Nicotinic acetylcholine receptor signaling pathway	panther	0.253851	4.84914e-07	81	1.04257e-05
Thyrotropin-releasing hormone receptor signaling pathway	panther	0.397754	1.09664e-06	95	2.02094e-05
Nicotine pharmacodynamics pathway	panther	0.373017	1.26075e-06	80	2.03295e-05
Wnt signaling pathway	panther	0.300263	4.41402e-06	284	6.32676e-05
Ionotropic glutamate receptor pathway	panther	0.321498	8.248e-06	79	0.000106399
B cell activation	panther	0.333511	9.48128e-06	109	0.00011119
Beta1 adrenergic receptor signaling pathway	panther	0.433784	1.25952e-05	78	0.000135399
Alpha adrenergic receptor signaling pathway	panther	0.350399	1.79282e-05	16	0.000177879
Beta2 adrenergic receptor signaling pathway	panther	0.434225	1.93047e-05	78	0.000177879
Blood coagulation	panther	0.308201	2.7239e-05	38	0.000234256
TGF-beta signaling pathway	panther	0.315718	5.85712e-05	91	0.00047223
5-Hydroxytryptamine degredation	panther	0.290582	9.15365e-05	18	0.0006946
T cell activation	panther	0.325836	0.000158953	125	0.00113916
Pyrimidine metabolism	panther	0.325874	0.000197083	11	0.00133809
Cytoskeletal regulation by Rho GTPase	panther	0.275392	0.000222687	70	0.00143633
FOXA2 and FOXA3 transcription factor networks	pid	0.390243	2.21401e-09	45	4.69369e-07
Aurora B signaling	pid	0.372122	6.29485e-08	51	4.72533e-06
AP-1 transcription factor network	pid	0.411723	7.50751e-08	71	4.72533e-06
PLK1 signaling events	pid	0.383791	1.06304e-07	46	4.72533e-06
FOXM1 transcription factor network	pid	0.541582	1.11446e-07	42	4.72533e-06
Beta1 integrin cell surface interactions	pid	0.299175	1.45778e-07	68	5.15082e-06
Validated transcriptional targets of AP1 family members Fra1 and Fra2	pid	0.387264	2.54717e-07	37	7.56915e-06
Beta3 integrin cell surface interactions	pid	0.307726	2.85628e-07	43	7.56915e-06
amb2 Integrin signaling	pid	0.339285	7.35232e-07	40	1.73188e-05
Wnt signaling network	pid	0.283132	9.47193e-07	29	2.00805e-05
E2F transcription factor network	pid	0.491054	1.78388e-06	77	3.43802e-05
p73 transcription factor network	pid	0.385329	4.14284e-06	80	7.31901e-05
HIF-1-alpha transcription factor network	pid	0.345053	5.8458e-06	67	9.53315e-05
Urokinase-type plasminogen activator (uPA) and uPAR-mediated signaling	pid	0.378299	9.6621e-06	116	0.000146312
ATR signaling pathway	pid	0.396785	1.08865e-05	38	0.000153863
Validated transcriptional targets of deltaNp63 isoforms	pid	0.305163	1.65402e-05	47	0.000211059
ATF-2 transcription factor network	pid	0.375101	1.69245e-05	59	0.000211059
Glypican 3 network	pid	0.411947	0.000110651	7	0.00126178
FOXA1 transcription factor network	pid	0.378918	0.000113084	45	0.00126178
Glypican 2 network	pid	0.493617	0.000129118	2	0.00136865
Ephrin A reverse signaling	pid	0.689927	0.000151957	3	0.00153404
Regulation of nuclear beta catenin signaling and target gene transcription	pid	0.354717	0.000344047	80	0.00331536
S1P5 pathway	pid	0.391586	0.000498098	15	0.00459116
Nicotinamide salvaging	reactome	0.284404	2.19523e-10	141	3.27308e-07
Condensation of Prophase Chromosomes	reactome	0.362294	7.21978e-10	74	5.38234e-07
Vitamin B5 (pantothenate) metabolism	reactome	0.249277	1.52141e-09	180	7.5614e-07
ABC-family proteins mediated transport	reactome	0.284109	3.78213e-09	244	8.34347e-07
RUNX3 regulates WNT signaling	reactome	0.378433	4.68365e-09	102	8.34347e-07
RHO GTPases Activate Formins	reactome	0.327446	5.39367e-09	121	8.34347e-07
Recycling of bile acids and salts	reactome	0.272133	5.71711e-09	213	8.34347e-07
Na+/Cl- dependent neurotransmitter transporters	reactome	0.293858	5.89323e-09	217	8.34347e-07
Neurotransmitter receptors and postsynaptic signal transmission	reactome	0.293482	5.91925e-09	414	8.34347e-07
Stimuli-sensing channels	reactome	0.274851	6.28256e-09	508	8.34347e-07
Acetylcholine Neurotransmitter Release Cycle	reactome	0.291754	6.37925e-09	202	8.34347e-07
Clearance of seratonin	reactome	0.298337	6.71507e-09	171	8.34347e-07
Transport of bile salts and organic acids, metal ions and amine compounds	reactome	0.290626	8.25063e-09	162	8.79988e-07
Meiotic recombination	reactome	0.354625	8.2628e-09	87	8.79988e-07
Cation-coupled Chloride cotransporters	reactome	0.301146	1.05148e-08	303	8.92949e-07
Sodium/Calcium exchangers	reactome	0.285934	1.1036e-08	534	8.92949e-07
Amino acid transport across the plasma membrane	reactome	0.266788	1.18552e-08	266	8.92949e-07
Reuptake of GABA	reactome	0.300909	1.1877e-08	167	8.92949e-07
Bicarbonate transporters	reactome	0.303247	1.27128e-08	222	8.92949e-07
Activation of AMPA receptors	reactome	0.284386	1.49434e-08	361	8.92949e-07
Phase 0 - rapid depolarisation	reactome	0.284724	1.68544e-08	355	8.92949e-07
TRP channels	reactome	0.284724	1.68544e-08	355	8.92949e-07
Reduction of cytosolic Ca++ levels	reactome	0.28496	1.6907e-08	329	8.92949e-07
Metal sequestration by antimicrobial proteins	reactome	0.330072	1.6936e-08	95	8.92949e-07
Intestinal hexose absorption	reactome	0.32427	1.70599e-08	94	8.92949e-07
Unblocking of NMDA receptors, glutamate binding and activation	reactome	0.284211	1.72936e-08	368	8.92949e-07
Ion transport by P-type ATPases	reactome	0.28943	1.94667e-08	477	8.92949e-07
Inositol transporters	reactome	0.318416	1.98922e-08	94	8.92949e-07
Ion homeostasis	reactome	0.287338	2.06248e-08	537	8.92949e-07
Amplification of signal from unattached kinetochores via a MAD2 inhibitory signal	reactome	0.328907	2.12863e-08	94	8.92949e-07
Creatine metabolism	reactome	0.332415	2.15567e-08	103	8.92949e-07
Sodium-coupled phosphate cotransporters	reactome	0.316808	2.18442e-08	93	8.92949e-07
Cellular hexose transport	reactome	0.308966	2.25132e-08	119	8.92949e-07
Activation of Na-permeable kainate receptors	reactome	0.297472	2.27443e-08	163	8.92949e-07
phospho-PLA2 pathway	reactome	0.294131	2.33063e-08	160	8.92949e-07
Type II Na+/Pi cotransporters	reactome	0.312802	2.42604e-08	95	8.92949e-07
Transport of nucleosides and free purine and pyrimidine bases across the plasma membrane	reactome	0.316017	2.43824e-08	92	8.92949e-07
Clearance of dopamine	reactome	0.315594	2.49913e-08	113	8.92949e-07
Sodium-coupled sulphate, di- and tri-carboxylate transporters	reactome	0.314661	2.50067e-08	100	8.92949e-07
Organic cation transport	reactome	0.318466	2.68006e-08	94	8.92949e-07
Highly sodium permeable acetylcholine nicotinic receptors	reactome	0.298735	2.71755e-08	157	8.92949e-07
Mitochondrial calcium ion transport	reactome	0.280794	2.72252e-08	344	8.92949e-07
The NLRP3 inflammasome	reactome	0.345272	2.93122e-08	149	8.92949e-07
Biotin transport and metabolism	reactome	0.313939	2.97893e-08	118	8.92949e-07
Sperm Motility And Taxes	reactome	0.29908	3.04606e-08	369	8.92949e-07
Vitamin C (ascorbate) metabolism	reactome	0.303561	3.10526e-08	100	8.92949e-07
Glutamate Neurotransmitter Release Cycle	reactome	0.275137	3.17222e-08	303	8.92949e-07
Mitotic Prometaphase	reactome	0.329955	3.18529e-08	96	8.92949e-07
Activation of the phototransduction cascade	reactome	0.286103	3.18661e-08	354	8.92949e-07
Transport of vitamins, nucleosides, and related molecules	reactome	0.315259	3.24549e-08	97	8.92949e-07
Sodium/Proton exchangers	reactome	0.321182	3.44066e-08	138	8.92949e-07
Phase 2 - plateau phase	reactome	0.298392	3.48762e-08	366	8.92949e-07
Tandem of pore domain in a weak inwardly rectifying K+ channels (TWIK)	reactome	0.321304	3.52656e-08	135	8.92949e-07
TWIK related potassium channel (TREK)	reactome	0.321304	3.52656e-08	135	8.92949e-07
TWIK-related spinal cord K+ channel (TRESK)	reactome	0.321304	3.52656e-08	135	8.92949e-07
Voltage gated Potassium channels	reactome	0.321304	3.52656e-08	135	8.92949e-07
Import of palmitoyl-CoA into the mitochondrial matrix	reactome	0.30714	3.64112e-08	162	8.92949e-07
Assembly of collagen fibrils and other multimeric structures	reactome	0.349461	3.9004e-08	32	8.92949e-07
ATP sensitive Potassium channels	reactome	0.321304	4.25214e-08	135	8.92949e-07
Defective ABCC8 can cause hypoglycemias and hyperglycemias	reactome	0.321304	4.25214e-08	135	8.92949e-07
Activation of G protein gated Potassium channels	reactome	0.321304	4.25214e-08	135	8.92949e-07
Ca activated K+ channels	reactome	0.321304	4.25214e-08	135	8.92949e-07
Classical Kir channels	reactome	0.321304	4.25214e-08	135	8.92949e-07
Inhibition of voltage gated Ca2+ channels via Gbeta/gamma subunits	reactome	0.321304	4.25214e-08	135	8.92949e-07
Phase 1 - inactivation of fast Na+ channels	reactome	0.321304	4.25214e-08	135	8.92949e-07
Phase 3 - rapid repolarisation	reactome	0.321304	4.25214e-08	135	8.92949e-07
Phase 4 - resting membrane potential	reactome	0.321304	4.25214e-08	135	8.92949e-07
Potassium transport channels	reactome	0.321304	4.25214e-08	135	8.92949e-07
Tandem pore domain halothane-inhibited K+ channel (THIK)	reactome	0.321304	4.25214e-08	135	8.92949e-07
TWIK-related alkaline pH activated K+ channel (TALK)	reactome	0.321304	4.25214e-08	135	8.92949e-07
TWIK-releated acid-sensitive K+ channel (TASK)	reactome	0.321304	4.25214e-08	135	8.92949e-07
Synthesis of PC	reactome	0.275884	4.8832e-08	210	1.01123e-06
Striated Muscle Contraction	reactome	0.292224	5.51194e-08	159	1.12579e-06
Organic anion transporters	reactome	0.264305	5.71161e-08	186	1.15081e-06
Thyroxine biosynthesis	reactome	0.301926	5.89015e-08	116	1.17096e-06
Activation of Matrix Metalloproteinases	reactome	0.304558	6.31488e-08	33	1.23888e-06
HCN channels	reactome	0.318018	6.7791e-08	160	1.31268e-06
Erythrocytes take up oxygen and release carbon dioxide	reactome	0.2818	7.37369e-08	98	1.40951e-06
Deposition of new CENPA-containing nucleosomes at the centromere	reactome	0.346442	7.54639e-08	73	1.42426e-06
Resolution of Sister Chromatid Cohesion	reactome	0.263004	7.75178e-08	191	1.44474e-06
Glycerophospholipid biosynthesis	reactome	0.294615	7.97313e-08	132	1.46765e-06
Zinc influx into cells by the SLC39 gene family	reactome	0.379077	8.52292e-08	37	1.54972e-06
Degradation of the extracellular matrix	reactome	0.286039	8.91036e-08	70	1.60064e-06
Deregulated CDK5 triggers multiple neurodegenerative pathways in Alzheimer's disease models	reactome	0.291421	9.55597e-08	258	1.64742e-06
Multifunctional anion exchangers	reactome	0.305683	9.5855e-08	187	1.64742e-06
Amyloid fiber formation	reactome	0.309982	9.67428e-08	225	1.64742e-06
Transport of inorganic cations/anions and amino acids/oligopeptides	reactome	0.300287	9.67858e-08	123	1.64742e-06
CaM pathway	reactome	0.293665	9.72318e-08	126	1.64742e-06
Polo-like kinase mediated events	reactome	0.469457	1.02243e-07	24	1.71286e-06
Assembly of the pre-replicative complex	reactome	0.355759	1.0601e-07	15	1.71675e-06
Transport and synthesis of PAPS	reactome	0.224387	1.06447e-07	55	1.71675e-06
G alpha (q) signalling events	reactome	0.308437	1.07335e-07	176	1.71675e-06
Zinc efflux and compartmentalization by the SLC30 family	reactome	0.3759	1.08165e-07	39	1.71675e-06
Calcineurin activates NFAT	reactome	0.288679	1.08233e-07	134	1.71675e-06
Collagen chain trimerization	reactome	0.333337	1.12332e-07	24	1.76302e-06
Retinoid metabolism and transport	reactome	0.305947	1.21694e-07	60	1.89006e-06
Regulation of IGF Activity by IGFBP	reactome	0.276981	1.2485e-07	124	1.90907e-06
ECM proteoglycans	reactome	0.322225	1.25479e-07	72	1.90907e-06
G2/M DNA replication checkpoint	reactome	0.636133	1.36896e-07	5	2.06173e-06
Unwinding of DNA	reactome	0.416942	1.38963e-07	11	2.07193e-06
Erythrocytes take up carbon dioxide and release oxygen	reactome	0.275598	1.41469e-07	102	2.08842e-06
Activation of Ca-permeable Kainate Receptor	reactome	0.283634	1.48649e-07	239	2.17289e-06
Post-translational modification: synthesis of GPI-anchored proteins	reactome	0.274982	1.54311e-07	67	2.23376e-06
Long-term potentiation	reactome	0.30233	1.58715e-07	135	2.25707e-06
Cyclin A/B1/B2 associated events during G2/M transition	reactome	0.445694	1.58949e-07	25	2.25707e-06
Aflatoxin activation and detoxification	reactome	0.313352	1.64089e-07	58	2.30809e-06
HDACs deacetylate histones	reactome	0.327309	1.75208e-07	94	2.44145e-06
Signaling by PDGF	reactome	0.307245	1.85348e-07	28	2.54113e-06
DNA methylation	reactome	0.365602	1.8577e-07	65	2.54113e-06
Smooth Muscle Contraction	reactome	0.267971	2.02048e-07	190	2.73866e-06
GABA A receptor activation	reactome	0.294191	2.07724e-07	70	2.76533e-06
GABA A (rho) receptor activation	reactome	0.294191	2.07724e-07	70	2.76533e-06
Negative regulation of NMDA receptor-mediated neuronal transmission	reactome	0.407036	2.25164e-07	21	2.97097e-06
Organic anion transport	reactome	0.320041	2.30145e-07	18	3.00336e-06
Collagen biosynthesis and modifying enzymes	reactome	0.271396	2.33514e-07	67	3.00336e-06
Metallothioneins bind metals	reactome	0.373379	2.33662e-07	22	3.00336e-06
Peptide ligand-binding receptors	reactome	0.209038	2.44025e-07	105	3.09788e-06
RNA Polymerase I Promoter Opening	reactome	0.365241	2.45171e-07	63	3.09788e-06
Inactivation, recovery and regulation of the phototransduction cascade	reactome	0.276847	2.67455e-07	212	3.35105e-06
Elevation of cytosolic Ca2+ levels	reactome	0.283322	3.13061e-07	235	3.88214e-06
Negative regulation of TCF-dependent signaling by WNT ligand antagonists	reactome	0.342743	3.1505e-07	15	3.88214e-06
Digestion of dietary lipid	reactome	0.311458	3.26229e-07	32	3.98695e-06
PRC2 methylates histones and DNA	reactome	0.346325	3.42555e-07	73	4.13435e-06
Surfactant metabolism	reactome	0.291273	3.43836e-07	134	4.13435e-06
Activated PKN1 stimulates transcription of AR (androgen receptor) regulated genes KLK2 and KLK3	reactome	0.387941	3.70509e-07	67	4.41943e-06
Activation of ATR in response to replication stress	reactome	0.347897	3.85742e-07	39	4.51612e-06
Highly calcium permeable nicotinic acetylcholine receptors	reactome	0.284137	3.9073e-07	232	4.51612e-06
Highly calcium permeable postsynaptic nicotinic acetylcholine receptors	reactome	0.284137	3.9073e-07	232	4.51612e-06
Presynaptic depolarization and calcium channel opening	reactome	0.284137	3.9073e-07	232	4.51612e-06
Scavenging by Class A Receptors	reactome	0.350298	4.6965e-07	19	5.38652e-06
Activation of the pre-replicative complex	reactome	0.345901	4.826e-07	33	5.4928e-06
Binding of TCF/LEF:CTNNB1 to target gene promoters	reactome	0.372679	5.4673e-07	96	6.17556e-06
NCAM1 interactions	reactome	0.275895	6.00701e-07	37	6.73417e-06
Post-translational protein phosphorylation	reactome	0.267345	6.28996e-07	107	6.98335e-06
Branched-chain amino acid catabolism	reactome	0.249486	6.32814e-07	135	6.98335e-06
Metabolism of Angiotensinogen to Angiotensins	reactome	0.251271	6.36979e-07	100	6.98335e-06
Dissolution of Fibrin Clot	reactome	0.35347	6.42256e-07	20	6.98981e-06
Synthesis of Leukotrienes (LT) and Eoxins (EX)	reactome	0.297163	6.55939e-07	70	7.08699e-06
Arachidonic acid metabolism	reactome	0.269888	7.23084e-07	49	7.75625e-06
Class B/2 (Secretin family receptors)	reactome	0.270996	7.39626e-07	48	7.87702e-06
Activation of E2F1 target genes at G1/S	reactome	0.375452	8.3418e-07	29	8.82101e-06
Adherens junctions interactions	reactome	0.342333	8.60457e-07	26	9.03479e-06
Lectin pathway of complement activation	reactome	0.363472	9.15447e-07	25	9.54498e-06
Phosphorylation of Emi1	reactome	0.622606	1.01542e-06	6	1.05138e-05
Receptor-type tyrosine-protein phosphatases	reactome	0.307217	1.15513e-06	20	1.18779e-05
Formation of the beta-catenin:TCF transactivating complex	reactome	0.363189	1.24281e-06	90	1.2692e-05
Activation of NIMA Kinases NEK9, NEK6, NEK7	reactome	0.546019	1.2716e-06	7	1.28976e-05
Synthesis of (16-20)-hydroxyeicosatetraenoic acids (HETE)	reactome	0.375576	1.37365e-06	11	1.37734e-05
LGI-ADAM interactions	reactome	0.365613	1.37641e-06	14	1.37734e-05
CDC6 association with the ORC:origin complex	reactome	0.348877	1.47814e-06	11	1.46927e-05
Pre-NOTCH Transcription and Translation	reactome	0.318055	1.55398e-06	90	1.53443e-05
Biosynthesis of maresin-like SPMs	reactome	0.427263	1.57415e-06	6	1.54411e-05
Synthesis of epoxy (EET) and dihydroxyeicosatrienoic acids (DHET)	reactome	0.360978	1.60724e-06	8	1.56627e-05
Cytosolic sulfonation of small molecules	reactome	0.266218	1.90936e-06	83	1.84861e-05
SIRT1 negatively regulates rRNA expression	reactome	0.328837	1.95152e-06	83	1.87724e-05
POU5F1 (OCT4), SOX2, NANOG repress genes related to differentiation	reactome	0.399371	2.35294e-06	10	2.24887e-05
Reversible hydration of carbon dioxide	reactome	0.239443	2.62342e-06	77	2.49141e-05
TCF dependent signaling in response to WNT	reactome	0.276502	3.03228e-06	31	2.86148e-05
Packaging Of Telomere Ends	reactome	0.3768	3.12025e-06	52	2.92597e-05
GABA receptor activation	reactome	0.300439	3.26078e-06	14	3.03864e-05
Condensation of Prometaphase Chromosomes	reactome	0.563672	3.50163e-06	11	3.24281e-05
Switching of origins to a post-replicative state	reactome	0.421992	4.29492e-06	6	3.95292e-05
Glycogen breakdown (glycogenolysis)	reactome	0.237637	4.48575e-06	279	4.10322e-05
POU5F1 (OCT4), SOX2, NANOG activate genes related to proliferation	reactome	0.33208	5.69965e-06	13	5.18182e-05
LDL remodeling	reactome	0.461776	6.37249e-06	4	5.75842e-05
Ficolins bind to repetitive carbohydrate structures on the target cell surface	reactome	0.360422	6.82071e-06	22	6.12631e-05
Class A/1 (Rhodopsin-like receptors)	reactome	0.390093	7.004e-06	13	6.22937e-05
Integrin cell surface interactions	reactome	0.264374	7.01901e-06	66	6.22937e-05
Activation of rRNA Expression by ERCC6 (CSB) and EHMT2 (G9a)	reactome	0.338312	7.15688e-06	79	6.31415e-05
Regulation of insulin secretion	reactome	0.266581	7.35113e-06	514	6.41447e-05
Basigin interactions	reactome	0.324757	7.35663e-06	25	6.41447e-05
RA biosynthesis pathway	reactome	0.266763	8.44019e-06	31	7.31647e-05
Pyrimidine biosynthesis	reactome	0.229759	1.05172e-05	64	9.06427e-05
O-glycosylation of TSR domain-containing proteins	reactome	0.242648	1.26976e-05	39	0.000108806
Dopamine Neurotransmitter Release Cycle	reactome	0.312816	1.287e-05	26	0.000109652
G alpha (i) signalling events	reactome	0.258254	1.74759e-05	313	0.000148049
The canonical retinoid cycle in rods (twilight vision)	reactome	0.254265	1.969e-05	33	0.000165863
Activation of anterior HOX genes in hindbrain development during early embryogenesis	reactome	0.309409	2.19229e-05	120	0.000183635
Oxidative Stress Induced Senescence	reactome	0.328976	2.22627e-05	133	0.000184478
Chylomicron remodeling	reactome	0.378431	2.23617e-05	12	0.000184478
Dectin-2 family	reactome	0.326647	2.23947e-05	28	0.000184478
Norepinephrine Neurotransmitter Release Cycle	reactome	0.283842	2.26721e-05	30	0.000185737
HDL remodeling	reactome	0.310295	2.6042e-05	26	0.000212178
Neurexins and neuroligins	reactome	0.25465	2.62872e-05	57	0.000213012
RMTs methylate histone arginines	reactome	0.310277	2.72672e-05	81	0.000219626
RAF/MAP kinase cascade	reactome	0.2836	2.73981e-05	136	0.000219626
cell division	reactome	0.64233	2.77212e-05	4	0.000221028
Phosphorylation of proteins involved in the G2/M transition by Cyclin A:Cdc2 complexes	reactome	0.636912	3.23246e-05	3	0.000256361
Inhibition of the proteolytic activity of APC/C required for the onset of anaphase by mitotic spindle checkpoint components	reactome	0.572612	3.2965e-05	2	0.000260057
Events associated with phagocytolytic activity of PMN cells	reactome	0.279005	3.3227e-05	14	0.000260745
Senescence-Associated Secretory Phenotype (SASP)	reactome	0.35166	3.50614e-05	130	0.000273699
Class C/3 (Metabotropic glutamate/pheromone receptors)	reactome	0.313818	4.29541e-05	38	0.000333565
Regulation of thyroid hormone activity	reactome	0.296138	4.35864e-05	13	0.000336722
SMAD2/SMAD3:SMAD4 heterotrimer regulates transcription	reactome	0.371221	4.63942e-05	116	0.000356566
B-WICH complex positively regulates rRNA expression	reactome	0.315656	4.96981e-05	91	0.000379999
Neurotransmitter clearance	reactome	0.288397	5.0251e-05	28	0.000382267
DNA Damage/Telomere Stress Induced Senescence	reactome	0.363366	5.59499e-05	112	0.000423459
Separation of Sister Chromatids	reactome	0.232372	6.24629e-05	251	0.000470365
Collagen degradation	reactome	0.260028	6.547e-05	25	0.000490531
Synthesis, secretion, and deacylation of Ghrelin	reactome	0.266904	6.63158e-05	24	0.00049201
MET activates RAS signaling	reactome	0.276066	6.63273e-05	135	0.00049201
Meiotic synapsis	reactome	0.323677	6.70867e-05	79	0.00049518
Chromatin modifying enzymes	reactome	0.3758	7.07092e-05	20	0.000519347
Glucagon-type ligand receptors	reactome	0.613905	7.12395e-05	33	0.000520677
E2F-enabled inhibition of pre-replication complex formation	reactome	0.383098	7.21159e-05	9	0.000523789
A tetrasaccharide linker sequence is required for GAG synthesis	reactome	0.31643	7.23679e-05	27	0.000523789
TP53 Regulates Transcription of Genes Involved in G2 Cell Cycle Arrest	reactome	0.454789	7.27426e-05	21	0.000523958
Regulation of gene expression in early pancreatic precursor cells	reactome	0.306319	7.92939e-05	12	0.0005684
SHC-related events triggered by IGF1R	reactome	0.277865	8.66934e-05	136	0.000618468
Synthesis of Prostaglandins (PG) and Thromboxanes (TX)	reactome	0.28446	8.93019e-05	17	0.000633158
Signalling to RAS	reactome	0.277537	8.96018e-05	135	0.000633158
FRS-mediated FGFR3 signaling	reactome	0.277717	0.000101361	133	0.000657241
FRS-mediated FGFR4 signaling	reactome	0.277717	0.000101361	133	0.000657241
FRS-mediated FGFR1 signaling	reactome	0.277717	0.000101361	133	0.000657241
FRS-mediated FGFR2 signaling	reactome	0.277717	0.000101361	133	0.000657241
SOS-mediated signalling	reactome	0.277717	0.000101361	133	0.000657241
Ras activation upon Ca2+ influx through NMDA receptor	reactome	0.277717	0.000101361	133	0.000657241
Activated NTRK2 signals through RAS	reactome	0.277717	0.000101361	133	0.000657241
Erythropoietin activates RAS	reactome	0.277717	0.000101361	133	0.000657241
GRB2 events in EGFR signaling	reactome	0.277717	0.000101361	133	0.000657241
SHC-mediated cascade:FGFR2	reactome	0.277717	0.000101361	133	0.000657241
Activated NTRK2 signals through FRS2 and FRS3	reactome	0.277717	0.000101361	133	0.000657241
Activated NTRK3 signals through RAS	reactome	0.277717	0.000101361	133	0.000657241
GRB2 events in ERBB2 signaling	reactome	0.277717	0.000101361	133	0.000657241
SHC-mediated cascade:FGFR1	reactome	0.277717	0.000101361	133	0.000657241
SHC-mediated cascade:FGFR3	reactome	0.277717	0.000101361	133	0.000657241
SHC-mediated cascade:FGFR4	reactome	0.277717	0.000101361	133	0.000657241
SHC1 events in EGFR signaling	reactome	0.277717	0.000101361	133	0.000657241
SHC1 events in ERBB4 signaling	reactome	0.277717	0.000101361	133	0.000657241
Glutathione synthesis and recycling	reactome	0.236628	0.000101385	168	0.000657241
Hydroxycarboxylic acid-binding receptors	reactome	0.462325	0.000102076	2	0.000658851
Terminal pathway of complement	reactome	0.346556	0.00010443	8	0.000671146
Serotonin Neurotransmitter Release Cycle	reactome	0.313108	0.000108601	20	0.000694951
Insulin receptor signalling cascade	reactome	0.276312	0.000113149	136	0.000720961
GABA synthesis, release, reuptake and degradation	reactome	0.342978	0.000114854	16	0.000728715
Tie2 Signaling	reactome	0.277876	0.000116806	142	0.00073796
Melanin biosynthesis	reactome	0.365778	0.000131057	5	0.000824499
Transcription of E2F targets under negative control by p107 (RBL1) and p130 (RBL2) in complex with HDAC1	reactome	0.338179	0.000140292	31	0.000878889
Interleukin-7 signaling	reactome	0.346039	0.000143676	36	0.000896321
Mitochondrial Fatty Acid Beta-Oxidation	reactome	0.264156	0.000150163	75	0.000929493
Fructose catabolism	reactome	0.267869	0.00015024	14	0.000929493
Tetrahydrobiopterin (BH4) synthesis, recycling, salvage and regulation	reactome	0.290865	0.000155914	34	0.00095666
Conjugation of benzoate with glycine	reactome	0.25971	0.000163415	54	0.000994498
Conjugation of salicylate with glycine	reactome	0.25971	0.000163415	54	0.000994498
COX reactions	reactome	0.310271	0.000171013	11	0.0010365
SHC1 events in ERBB2 signaling	reactome	0.281363	0.000176051	137	0.00106272
Mitotic Prophase	reactome	0.599052	0.000191653	3	0.00115025
EPH-Ephrin signaling	reactome	0.230842	0.000192094	22	0.00115025
Intrinsic Pathway of Fibrin Clot Formation	reactome	0.279935	0.000195298	41	0.00116476
Antimicrobial peptides	reactome	0.317164	0.000198999	22	0.0011821
RNA Polymerase I Chain Elongation	reactome	0.300505	0.000200222	90	0.00118465
Interaction between PHLDA1 and AURKA	reactome	0.503607	0.000216534	2	0.00127609
Interleukin-33 signaling	reactome	0.415297	0.000218152	3	0.00127929
RUNX1 regulates genes involved in megakaryocyte differentiation and platelet function	reactome	0.301294	0.000218792	97	0.00127929
Synaptic adhesion-like molecules	reactome	0.300281	0.000239995	21	0.00139778
Carboxyterminal post-translational modifications of tubulin	reactome	0.242856	0.000250703	101	0.00145447
Glucuronidation	reactome	0.275342	0.000269797	22	0.00155917
Effects of PIP2 hydrolysis	reactome	0.269046	0.000275673	398	0.00158698
Dermatan sulfate biosynthesis	reactome	0.316535	0.000282147	14	0.001618
Eicosanoids	reactome	0.270499	0.000309767	15	0.00176959
Orexin and neuropeptides FF and QRFP bind to their respective receptors	reactome	0.253844	0.000317579	8	0.00180729
Propionyl-CoA catabolism	reactome	0.288469	0.000342014	15	0.00193894
Chemokine receptors bind chemokines	reactome	0.222012	0.000354816	48	0.00200391
RAF-independent MAPK1/3 activation	reactome	0.314443	0.000356995	13	0.0020086
Synthesis, secretion, and inactivation of Glucagon-like Peptide-1 (GLP-1)	reactome	0.354071	0.000460822	24	0.00258303
Amino acid synthesis and interconversion (transamination)	reactome	0.240079	0.000464192	211	0.00259217
Diclofenac Metabolic Pathway	wp	0.475446	3.16627e-06	5	4.43278e-05
Cardiac Hypertrophic Response	wp	0.472323	4.50193e-05	3	0.000315135

[truncated: 10 more sheets: Table S11, Table S12, Table S13, Table S14, Table S15, Table S16, Table S17, Table S18, Table S19, Table S20]
